# Supplementary material for: Effects of Water Depth, Seasonal Exposure, and Substrate Orientation on Microbial Bioerosion in the Ionian Sea (Eastern Mediterranean)
Source: PLoS One. 2015 Apr 20;10(4):e0126495. doi: 10.1371/journal.pone.0126495 (PMC4404344; doi:10.1371/journal.pone.0126495)
Supplement: S1 Table — Due to the loss of a platform no data is available from the 15 m winter deployment. Due to data loss no values are available from the 250 m winter and all one year platforms. (XLSX) [file pone.0126495.s003.xlsx]

## Sheet: Water temperature
Data in support of "Effects of bathymetry, seasonal exposure, and substrate orientation on microbial bioerosion in the Ionian Sea (Eastern Mediterranean) by Färber C, Wisshak M, Pyko I, Bellou N, Freiwald A
Date/Time	Water temperature (°C)
(dd/mm/yyyy hh:ss)	15 m	50 m	50 m	100 m	100 m	250 m
2008-02-29	15.199	15.151		15.843		14.671
2008-02-29 00:30:00	15.199	15.151		14.912		14.647
2008-02-29 01:00:00	15.199	15.151		14.912		14.634
2008-02-29 01:30:00	15.199	15.151		14.936		14.634
2008-02-29 02:00:00	15.199	15.151		14.912		14.634
2008-02-29 02:30:00	15.175	15.151		14.912		14.634
2008-02-29 03:00:00	15.175	15.151		14.888		14.647
2008-02-29 03:30:00	15.175	15.151		14.888		14.659
2008-02-29 04:00:00	15.175	15.151		14.936		14.671
2008-02-29 04:30:00	15.175	15.151		14.912		14.671
2008-02-29 05:00:00	15.175	15.151		14.888		14.622
2008-02-29 05:30:00	15.151	15.127		14.888		14.622
2008-02-29 06:00:00	15.175	15.127		14.936		14.622
2008-02-29 06:30:00	15.151	15.127		14.96		14.622
2008-02-29 07:00:00	15.151	15.127		14.912		14.647
2008-02-29 07:30:00	15.151	15.127		14.936		14.647
2008-02-29 08:00:00	15.151	15.127		14.888		14.659
2008-02-29 08:30:00	15.151	15.151		14.888		14.659
2008-02-29 09:00:00	15.175	15.151		14.912		14.634
2008-02-29 09:30:00	15.175	15.151		14.888		14.634
2008-02-29 10:00:00	15.175	15.151		14.888		14.634
2008-02-29 10:30:00	15.199	15.151		14.912		14.61
2008-02-29 11:00:00	15.223	15.151		14.912		14.61
2008-02-29 11:30:00	15.223	15.151		14.912		14.573
2008-02-29 12:00:00	15.247	15.151		14.912		14.561
2008-02-29 12:30:00	15.247	15.151		14.912		14.561
2008-02-29 13:00:00	15.247	15.151		14.936		14.573
2008-02-29 13:30:00	15.247	15.151		14.96		14.597
2008-02-29 14:00:00	15.247	15.151		14.96		14.597
2008-02-29 14:30:00	15.247	15.151		14.96		14.61
2008-02-29 15:00:00	15.223	15.151		14.96		14.61
2008-02-29 15:30:00	15.223	15.151		14.96		14.61
2008-02-29 16:00:00	15.223	15.151		14.96		14.61
2008-02-29 16:30:00	15.223	15.151		14.96		14.622
2008-02-29 17:00:00	15.223	15.151		14.984		14.634
2008-02-29 17:30:00	15.199	15.151		14.936		14.647
2008-02-29 18:00:00	15.199	15.151		14.864		14.647
2008-02-29 18:30:00	15.199	15.151		14.96		14.659
2008-02-29 19:00:00	15.175	15.151		14.984		14.659
2008-02-29 19:30:00	15.175	15.151		14.984		14.622
2008-02-29 20:00:00	15.175	15.151		14.984		14.61
2008-02-29 20:30:00	15.127	15.151		14.984		14.61
2008-02-29 21:00:00	15.127	15.151		15.008		14.61
2008-02-29 21:30:00	15.127	15.151		14.96		14.61
2008-02-29 22:00:00	15.127	15.151		14.96		14.61
2008-02-29 22:30:00	15.151	15.151		14.96		14.622
2008-02-29 23:00:00	15.151	15.151		14.96		14.61
2008-02-29 23:30:00	15.151	15.151		14.96		14.61
2008-03-01	15.151	15.127		14.984		14.61
2008-03-01 00:30:00	15.151	15.151		14.984		14.61
2008-03-01 01:00:00	15.151	15.151		14.984		14.61
2008-03-01 01:30:00	15.199	15.151		14.984		14.597
2008-03-01 02:00:00	15.223	15.151		14.984		14.597
2008-03-01 02:30:00	15.223	15.151		14.984		14.597
2008-03-01 03:00:00	15.223	15.151		14.984		14.61
2008-03-01 03:30:00	15.223	15.151		14.984		14.61
2008-03-01 04:00:00	15.223	15.151		14.984		14.61
2008-03-01 04:30:00	15.223	15.151		14.984		14.622
2008-03-01 05:00:00	15.223	15.151		14.984		14.622
2008-03-01 05:30:00	15.223	15.151		15.008		14.634
2008-03-01 06:00:00	15.223	15.151		15.008		14.634
2008-03-01 06:30:00	15.223	15.151		15.008		14.634
2008-03-01 07:00:00	15.223	15.151		15.008		14.634
2008-03-01 07:30:00	15.223	15.151		15.008		14.647
2008-03-01 08:00:00	15.223	15.151		15.031		14.634
2008-03-01 08:30:00	15.223	15.151		15.031		14.634
2008-03-01 09:00:00	15.223	15.151		15.031		14.622
2008-03-01 09:30:00	15.223	15.151		15.055		14.622
2008-03-01 10:00:00	15.199	15.151		15.031		14.622
2008-03-01 10:30:00	15.199	15.151		15.031		14.622
2008-03-01 11:00:00	15.199	15.151		14.984		14.622
2008-03-01 11:30:00	15.199	15.151		14.96		14.622
2008-03-01 12:00:00	15.223	15.151		14.96		14.622
2008-03-01 12:30:00	15.199	15.151		14.96		14.622
2008-03-01 13:00:00	15.223	15.151		14.96		14.622
2008-03-01 13:30:00	15.199	15.175		14.936		14.622
2008-03-01 14:00:00	15.199	15.151		14.888		14.622
2008-03-01 14:30:00	15.199	15.151		14.912		14.634
2008-03-01 15:00:00	15.199	15.151		14.912		14.634
2008-03-01 15:30:00	15.223	15.151		14.912		14.634
2008-03-01 16:00:00	15.223	15.151		15.008		14.634
2008-03-01 16:30:00	15.223	15.151		15.055		14.634
2008-03-01 17:00:00	15.199	15.151		15.008		14.622
2008-03-01 17:30:00	15.199	15.151		14.984		14.647
2008-03-01 18:00:00	15.199	15.151		15.008		14.634
2008-03-01 18:30:00	15.199	15.151		15.008		14.647
2008-03-01 19:00:00	15.175	15.151		14.984		14.671
2008-03-01 19:30:00	15.199	15.151		15.008		14.647
2008-03-01 20:00:00	15.199	15.175		15.008		14.634
2008-03-01 20:30:00	15.199	15.151		15.031		14.634
2008-03-01 21:00:00	15.199	15.151		15.031		14.634
2008-03-01 21:30:00	15.199	15.175		15.031		14.647
2008-03-01 22:00:00	15.199	15.151		15.031		14.647
2008-03-01 22:30:00	15.199	15.151		15.031		14.647
2008-03-01 23:00:00	15.175	15.151		15.055		14.647
2008-03-01 23:30:00	15.175	15.151		15.031		14.647
2008-03-02	15.175	15.151		15.055		14.634
2008-03-02 00:30:00	15.199	15.151		15.055		14.634
2008-03-02 01:00:00	15.199	15.151		15.031		14.622
2008-03-02 01:30:00	15.175	15.151		14.96		14.622
2008-03-02 02:00:00	15.151	15.151		14.96		14.622
2008-03-02 02:30:00	15.151	15.151		14.96		14.622
2008-03-02 03:00:00	15.151	15.151		14.96		14.622
2008-03-02 03:30:00	15.151	15.151		14.984		14.622
2008-03-02 04:00:00	15.151	15.151		14.96		14.634
2008-03-02 04:30:00	15.151	15.151		14.96		14.634
2008-03-02 05:00:00	15.175	15.151		14.936		14.647
2008-03-02 05:30:00	15.151	15.151		14.936		14.647
2008-03-02 06:00:00	15.151	15.151		14.984		14.647
2008-03-02 06:30:00	15.151	15.151		14.96		14.647
2008-03-02 07:00:00	15.151	15.151		15.008		14.647
2008-03-02 07:30:00	15.151	15.151		15.008		14.647
2008-03-02 08:00:00	15.151	15.151		14.984		14.647
2008-03-02 08:30:00	15.151	15.151		14.936		14.647
2008-03-02 09:00:00	15.151	15.151		14.936		14.647
2008-03-02 09:30:00	15.175	15.151		14.984		14.647
2008-03-02 10:00:00	15.151	15.151		14.936		14.659
2008-03-02 10:30:00	15.175	15.151		14.912		14.659
2008-03-02 11:00:00	15.199	15.151		14.888		14.671
2008-03-02 11:30:00	15.223	15.151		14.912		14.659
2008-03-02 12:00:00	15.247	15.151		14.936		14.671
2008-03-02 12:30:00	15.27	15.175		14.936		14.671
2008-03-02 13:00:00	15.27	15.175		14.96		14.671
2008-03-02 13:30:00	15.27	15.151		14.984		14.671
2008-03-02 14:00:00	15.27	15.175		14.984		14.647
2008-03-02 14:30:00	15.294	15.151		14.96		14.634
2008-03-02 15:00:00	15.294	15.175		14.96		14.634
2008-03-02 15:30:00	15.294	15.175		14.96		14.634
2008-03-02 16:00:00	15.318	15.175		14.96		14.634
2008-03-02 16:30:00	15.318	15.175		14.984		14.634
2008-03-02 17:00:00	15.342	15.175		14.984		14.647
2008-03-02 17:30:00	15.366	15.175		15.008		14.647
2008-03-02 18:00:00	15.342	15.175		14.984		14.647
2008-03-02 18:30:00	15.342	15.175		14.984		14.573
2008-03-02 19:00:00	15.342	15.151		14.984		14.524
2008-03-02 19:30:00	15.342	15.151		15.008		14.536
2008-03-02 20:00:00	15.294	15.151		15.008		14.548
2008-03-02 20:30:00	15.318	15.151		15.031		14.548
2008-03-02 21:00:00	15.318	15.151		15.055		14.561
2008-03-02 21:30:00	15.294	15.151		15.031		14.561
2008-03-02 22:00:00	15.294	15.151		15.031		14.561
2008-03-02 22:30:00	15.27	15.151		15.031		14.573
2008-03-02 23:00:00	15.247	15.151		15.031		14.585
2008-03-02 23:30:00	15.247	15.151		15.031		14.585
2008-03-03	15.27	15.151		15.031		14.573
2008-03-03 00:30:00	15.294	15.151		15.031		14.573
2008-03-03 01:00:00	15.294	15.151		14.984		14.585
2008-03-03 01:30:00	15.294	15.151		14.984		14.597
2008-03-03 02:00:00	15.247	15.151		14.984		14.597
2008-03-03 02:30:00	15.294	15.151		14.984		14.597
2008-03-03 03:00:00	15.294	15.151		15.008		14.61
2008-03-03 03:30:00	15.27	15.151		15.031		14.61
2008-03-03 04:00:00	15.27	15.151		15.031		14.61
2008-03-03 04:30:00	15.318	15.151		15.055		14.61
2008-03-03 05:00:00	15.318	15.151		15.008		14.61
2008-03-03 05:30:00	15.247	15.175		14.984		14.61
2008-03-03 06:00:00	15.27	15.175		15.008		14.622
2008-03-03 06:30:00	15.247	15.175		15.008		14.61
2008-03-03 07:00:00	15.247	15.175		15.031		14.622
2008-03-03 07:30:00	15.223	15.175		15.055		14.61
2008-03-03 08:00:00	15.223	15.175		15.055		14.585
2008-03-03 08:30:00	15.223	15.175		15.055		14.573
2008-03-03 09:00:00	15.247	15.175		15.055		14.561
2008-03-03 09:30:00	15.27	15.175		15.055		14.548
2008-03-03 10:00:00	15.294	15.175		15.055		14.573
2008-03-03 10:30:00	15.27	15.175		15.055		14.585
2008-03-03 11:00:00	15.294	15.175		15.055		14.585
2008-03-03 11:30:00	15.318	15.199		15.055		14.597
2008-03-03 12:00:00	15.342	15.199		15.031		14.597
2008-03-03 12:30:00	15.342	15.199		15.031		14.597
2008-03-03 13:00:00	15.366	15.199		15.055		14.597
2008-03-03 13:30:00	15.366	15.223		15.055		14.548
2008-03-03 14:00:00	15.366	15.199		15.055		14.548
2008-03-03 14:30:00	15.366	15.199		15.008		14.561
2008-03-03 15:00:00	15.366	15.199		15.008		14.573
2008-03-03 15:30:00	15.366	15.199		15.008		14.585
2008-03-03 16:00:00	15.366	15.199		15.008		14.597
2008-03-03 16:30:00	15.366	15.199		15.008		14.61
2008-03-03 17:00:00	15.342	15.199		14.984		14.622
2008-03-03 17:30:00	15.366	15.223		14.984		14.622
2008-03-03 18:00:00	15.366	15.223		15.008		14.61
2008-03-03 18:30:00	15.342	15.223		15.008		14.597
2008-03-03 19:00:00	15.342	15.199		15.031		14.597
2008-03-03 19:30:00	15.342	15.199		14.984		14.597
2008-03-03 20:00:00	15.318	15.199		14.96		14.597
2008-03-03 20:30:00	15.318	15.223		14.96		14.597
2008-03-03 21:00:00	15.342	15.199		14.984		14.597
2008-03-03 21:30:00	15.342	15.199		14.984		14.597
2008-03-03 22:00:00	15.366	15.199		15.008		14.597
2008-03-03 22:30:00	15.342	15.199		15.008		14.61
2008-03-03 23:00:00	15.318	15.223		14.984		14.61
2008-03-03 23:30:00	15.342	15.223		15.008		14.622
2008-03-04	15.27	15.223		15.008		14.622
2008-03-04 00:30:00	15.27	15.223		15.031		14.634
2008-03-04 01:00:00	15.342	15.223		15.031		14.634
2008-03-04 01:30:00	15.294	15.199		15.031		14.634
2008-03-04 02:00:00	15.294	15.223		15.055		14.622
2008-03-04 02:30:00	15.294	15.223		15.055		14.634
2008-03-04 03:00:00	15.318	15.223		15.055		14.634
2008-03-04 03:30:00	15.294	15.223		15.031		14.634
2008-03-04 04:00:00	15.318	15.199		15.031		14.634
2008-03-04 04:30:00	15.318	15.223		15.031		14.634
2008-03-04 05:00:00	15.342	15.223		15.031		14.524
2008-03-04 05:30:00	15.342	15.223		14.984		14.561
2008-03-04 06:00:00	15.342	15.223		14.984		14.597
2008-03-04 06:30:00	15.318	15.223		15.008		14.536
2008-03-04 07:00:00	15.318	15.223		15.008		14.536
2008-03-04 07:30:00	15.342	15.223		15.031		14.536
2008-03-04 08:00:00	15.318	15.223		14.984		14.536
2008-03-04 08:30:00	15.318	15.223		14.96		14.524
2008-03-04 09:00:00	15.318	15.223		14.984		14.524
2008-03-04 09:30:00	15.318	15.223		14.96		14.524
2008-03-04 10:00:00	15.342	15.223		14.96		14.524
2008-03-04 10:30:00	15.342	15.223		14.984		14.524
2008-03-04 11:00:00	15.318	15.223		14.984		14.524
2008-03-04 11:30:00	15.342	15.199		14.984		14.524
2008-03-04 12:00:00	15.294	15.175		14.96		14.511
2008-03-04 12:30:00	15.294	15.199		14.936		14.524
2008-03-04 13:00:00	15.318	15.199		14.936		14.548
2008-03-04 13:30:00	15.342	15.199		14.96		14.548
2008-03-04 14:00:00	15.342	15.223		14.984		14.561
2008-03-04 14:30:00	15.342	15.247		14.96		14.573
2008-03-04 15:00:00	15.342	15.247		14.984		14.573
2008-03-04 15:30:00	15.318	15.247		14.984		14.573
2008-03-04 16:00:00	15.342	15.223		14.984		14.573
2008-03-04 16:30:00	15.318	15.247		14.96		14.573
2008-03-04 17:00:00	15.294	15.223		14.96		14.573
2008-03-04 17:30:00	15.294	15.223		14.96		14.573
2008-03-04 18:00:00	15.294	15.223		14.96		14.573
2008-03-04 18:30:00	15.294	15.223		14.984		14.536
2008-03-04 19:00:00	15.294	15.199		14.936		14.524
2008-03-04 19:30:00	15.247	15.223		14.912		14.524
2008-03-04 20:00:00	15.27	15.223		14.912		14.499
2008-03-04 20:30:00	15.247	15.223		14.912		14.499
2008-03-04 21:00:00	15.223	15.223		14.936		14.499
2008-03-04 21:30:00	15.223	15.223		14.96		14.499
2008-03-04 22:00:00	15.223	15.199		14.912		14.499
2008-03-04 22:30:00	15.247	15.175		14.96		14.499
2008-03-04 23:00:00	15.247	15.175		14.96		14.499
2008-03-04 23:30:00	15.247	15.223		14.984		14.511
2008-03-05	15.342	15.223		14.96		14.511
2008-03-05 00:30:00	15.366	15.223		14.96		14.524
2008-03-05 01:00:00	15.366	15.223		14.936		14.524
2008-03-05 01:30:00	15.247	15.223		14.936		14.524
2008-03-05 02:00:00	15.294	15.175		14.936		14.536
2008-03-05 02:30:00	15.318	15.175		14.936		14.536
2008-03-05 03:00:00	15.342	15.175		14.96		14.573
2008-03-05 03:30:00	15.294	15.151		14.96		14.597
2008-03-05 04:00:00	15.39	15.199		14.984		14.622
2008-03-05 04:30:00	15.27	15.199		14.984		14.622
2008-03-05 05:00:00	15.294	15.223		14.912		14.597
2008-03-05 05:30:00	15.294	15.223		14.96		14.585
2008-03-05 06:00:00	15.294	15.199		14.96		14.573
2008-03-05 06:30:00	15.294	15.199		14.96		14.561
2008-03-05 07:00:00	15.294	15.199		14.912		14.561
2008-03-05 07:30:00	15.294	15.199		14.936		14.561
2008-03-05 08:00:00	15.27	15.199		14.936		14.561
2008-03-05 08:30:00	15.27	15.223		14.936		14.536
2008-03-05 09:00:00	15.318	15.223		14.936		14.536
2008-03-05 09:30:00	15.27	15.223		14.936		14.548
2008-03-05 10:00:00	15.366	15.199		14.936		14.548
2008-03-05 10:30:00	15.27	15.151		14.96		14.536
2008-03-05 11:00:00	15.247	15.151		14.912		14.511
2008-03-05 11:30:00	15.294	15.175		14.888		14.511
2008-03-05 12:00:00	15.27	15.175		14.912		14.511
2008-03-05 12:30:00	15.294	15.199		14.936		14.524
2008-03-05 13:00:00	15.366	15.223		14.96		14.548
2008-03-05 13:30:00	15.39	15.247		14.96		14.561
2008-03-05 14:00:00	15.294	15.199		14.96		14.561
2008-03-05 14:30:00	15.27	15.199		14.96		14.561
2008-03-05 15:00:00	15.294	15.199		14.984		14.573
2008-03-05 15:30:00	15.294	15.127		14.96		14.573
2008-03-05 16:00:00	15.294	15.127		14.936		14.585
2008-03-05 16:30:00	15.414	15.175		14.936		14.585
2008-03-05 17:00:00	15.366	15.223		14.912		14.597
2008-03-05 17:30:00	15.39	15.175		14.96		14.597
2008-03-05 18:00:00	15.294	15.175		14.912		14.61
2008-03-05 18:30:00	15.342	15.199		14.936		14.622
2008-03-05 19:00:00	15.366	15.175		14.96		14.622
2008-03-05 19:30:00	15.366	15.175		14.96		14.536
2008-03-05 20:00:00	15.366	15.199		14.96		14.524
2008-03-05 20:30:00	15.39	15.223		14.96		14.511
2008-03-05 21:00:00	15.509	15.223		14.984		14.511
2008-03-05 21:30:00	15.414	15.199		14.96		14.511
2008-03-05 22:00:00	15.485	15.199		14.984		14.511
2008-03-05 22:30:00	15.557	15.199		14.912		14.524
2008-03-05 23:00:00	15.461	15.199		14.936		14.561
2008-03-05 23:30:00	15.27	15.223		14.936		14.573
2008-03-06	15.438	15.223		14.96		14.573
2008-03-06 00:30:00	15.533	15.247		14.984		14.573
2008-03-06 01:00:00	15.366	15.247		14.984		14.573
2008-03-06 01:30:00	15.581	15.223		14.936		14.585
2008-03-06 02:00:00	15.438	15.247		14.912		14.585
2008-03-06 02:30:00	15.366	15.247		14.912		14.573
2008-03-06 03:00:00	15.533	15.223		14.912		14.573
2008-03-06 03:30:00	15.39	15.223		14.96		14.573
2008-03-06 04:00:00	15.461	15.223		14.984		14.585
2008-03-06 04:30:00	15.533	15.223		15.031		14.585
2008-03-06 05:00:00	15.533	15.199		15.055		14.585
2008-03-06 05:30:00	15.509	15.199		15.031		14.597
2008-03-06 06:00:00	15.485	15.223		14.96		14.585
2008-03-06 06:30:00	15.461	15.199		14.96		14.573
2008-03-06 07:00:00	15.485	15.199		14.984		14.573
2008-03-06 07:30:00	15.318	15.223		14.936		14.561
2008-03-06 08:00:00	15.485	15.199		14.936		14.561
2008-03-06 08:30:00	15.509	15.223		14.96		14.561
2008-03-06 09:00:00	15.509	15.175		14.984		14.561
2008-03-06 09:30:00	15.318	15.199		14.984		14.573
2008-03-06 10:00:00	15.485	15.223		15.008		14.585
2008-03-06 10:30:00	15.533	15.223		15.008		14.622
2008-03-06 11:00:00	15.533	15.199		14.888		14.597
2008-03-06 11:30:00	15.557	15.199		14.864		14.573
2008-03-06 12:00:00	15.533	15.223		14.888		14.561
2008-03-06 12:30:00	15.581	15.199		14.936		14.561
2008-03-06 13:00:00	15.581	15.199		14.96		14.573
2008-03-06 13:30:00	15.629	15.199		15.008		14.573
2008-03-06 14:00:00	15.652	15.199		15.031		14.573
2008-03-06 14:30:00	15.652	15.199		15.055		14.573
2008-03-06 15:00:00	15.676	15.199		15.031		14.573
2008-03-06 15:30:00	15.676	15.199		15.031		14.585
2008-03-06 16:00:00	15.7	15.199		15.055		14.597
2008-03-06 16:30:00	15.724	15.199		15.079		14.597
2008-03-06 17:00:00	15.7	15.199		15.031		14.61
2008-03-06 17:30:00	15.748	15.199		15.103		14.622
2008-03-06 18:00:00	15.772	15.199		15.103		14.622
2008-03-06 18:30:00	15.652	15.199		15.103		14.622
2008-03-06 19:00:00	15.676	15.199		15.008		14.585
2008-03-06 19:30:00	15.652	15.223		15.008		14.548
2008-03-06 20:00:00	15.652	15.27		15.031		14.524
2008-03-06 20:30:00	15.629	15.27		15.031		14.536
2008-03-06 21:00:00	15.629	15.247		15.055		14.536
2008-03-06 21:30:00	15.629	15.223		14.96		14.536
2008-03-06 22:00:00	15.629	15.223		14.936		14.536
2008-03-06 22:30:00	15.629	15.199		14.984		14.499
2008-03-06 23:00:00	15.629	15.199		15.008		14.499
2008-03-06 23:30:00	15.629	15.199		15.055		14.499
2008-03-07	15.629	15.199		14.984		14.499
2008-03-07 00:30:00	15.629	15.199		14.984		14.524
2008-03-07 01:00:00	15.605	15.199		14.984		14.548
2008-03-07 01:30:00	15.605	15.223		14.984		14.561
2008-03-07 02:00:00	15.605	15.199		15.008		14.573
2008-03-07 02:30:00	15.605	15.199		14.984		14.597
2008-03-07 03:00:00	15.605	15.318		15.055		14.61
2008-03-07 03:30:00	15.605	15.199		15.055		14.634
2008-03-07 04:00:00	15.605	15.199		15.079		14.622
2008-03-07 04:30:00	15.605	15.199		15.079		14.634
2008-03-07 05:00:00	15.605	15.223		15.103		14.647
2008-03-07 05:30:00	15.605	15.294		15.127		14.634
2008-03-07 06:00:00	15.581	15.342		15.031		14.634
2008-03-07 06:30:00	15.581	15.39		15.008		14.622
2008-03-07 07:00:00	15.581	15.247		15.031		14.61
2008-03-07 07:30:00	15.581	15.223		14.936		14.585
2008-03-07 08:00:00	15.581	15.366		14.912		14.585
2008-03-07 08:30:00	15.581	15.342		14.936		14.585
2008-03-07 09:00:00	15.581	15.366		14.912		14.585
2008-03-07 09:30:00	15.581	15.318		14.912		14.585
2008-03-07 10:00:00	15.557	15.27		14.936		14.585
2008-03-07 10:30:00	15.557	15.294		14.96		14.585
2008-03-07 11:00:00	15.557	15.294		14.888		14.585
2008-03-07 11:30:00	15.557	15.27		14.864		14.597
2008-03-07 12:00:00	15.557	15.27		14.864		14.597
2008-03-07 12:30:00	15.557	15.27		14.888		14.597
2008-03-07 13:00:00	15.557	15.27		14.888		14.597
2008-03-07 13:30:00	15.557	15.223		14.936		14.597
2008-03-07 14:00:00	15.557	15.247		14.864		14.597
2008-03-07 14:30:00	15.581	15.223		14.936		14.597
2008-03-07 15:00:00	15.581	15.247		14.936		14.585
2008-03-07 15:30:00	15.581	15.223		14.96		14.585
2008-03-07 16:00:00	15.581	15.223		14.984		14.597
2008-03-07 16:30:00	15.557	15.223		14.936		14.597
2008-03-07 17:00:00	15.581	15.223		14.936		14.597
2008-03-07 17:30:00	15.581	15.223		14.96		14.622
2008-03-07 18:00:00	15.581	15.223		14.96		14.647
2008-03-07 18:30:00	15.557	15.223		14.96		14.597
2008-03-07 19:00:00	15.581	15.223		14.936		14.597
2008-03-07 19:30:00	15.557	15.223		14.912		14.597
2008-03-07 20:00:00	15.557	15.223		14.936		14.548
2008-03-07 20:30:00	15.557	15.223		14.936		14.573
2008-03-07 21:00:00	15.557	15.223		14.936		14.573
2008-03-07 21:30:00	15.557	15.223		14.936		14.573
2008-03-07 22:00:00	15.557	15.247		14.96		14.573
2008-03-07 22:30:00	15.533	15.247		14.936		14.573
2008-03-07 23:00:00	15.533	15.247		14.96		14.585
2008-03-07 23:30:00	15.533	15.27		14.96		14.585
2008-03-08	15.533	15.27		14.96		14.597
2008-03-08 00:30:00	15.533	15.247		14.96		14.597
2008-03-08 01:00:00	15.533	15.27		14.984		14.61
2008-03-08 01:30:00	15.533	15.27		14.984		14.61
2008-03-08 02:00:00	15.533	15.223		14.984		14.61
2008-03-08 02:30:00	15.533	15.247		14.984		14.61
2008-03-08 03:00:00	15.533	15.27		15.008		14.61
2008-03-08 03:30:00	15.533	15.27		15.008		14.61
2008-03-08 04:00:00	15.533	15.27		15.008		14.61
2008-03-08 04:30:00	15.509	15.294		15.031		14.597
2008-03-08 05:00:00	15.509	15.247		15.055		14.573
2008-03-08 05:30:00	15.509	15.342		15.079		14.548
2008-03-08 06:00:00	15.509	15.294		15.103		14.561
2008-03-08 06:30:00	15.485	15.294		15.127		14.561
2008-03-08 07:00:00	15.485	15.223		15.175		14.561
2008-03-08 07:30:00	15.485	15.199		15.199		14.561
2008-03-08 08:00:00	15.485	15.223		15.223		14.511
2008-03-08 08:30:00	15.485	15.223		15.223		14.524
2008-03-08 09:00:00	15.509	15.223		15.223		14.487
2008-03-08 09:30:00	15.509	15.223		15.223		14.499
2008-03-08 10:00:00	15.509	15.223		15.199		14.548
2008-03-08 10:30:00	15.509	15.223		15.127		14.585
2008-03-08 11:00:00	15.533	15.199		15.103		14.585
2008-03-08 11:30:00	15.533	15.223		15.103		14.585
2008-03-08 12:00:00	15.533	15.223		15.055		14.597
2008-03-08 12:30:00	15.533	15.223		14.96		14.622
2008-03-08 13:00:00	15.533	15.223		15.008		14.634
2008-03-08 13:30:00	15.533	15.223		15.151		14.647
2008-03-08 14:00:00	15.533	15.223		15.055		14.647
2008-03-08 14:30:00	15.533	15.223		15.055		14.647
2008-03-08 15:00:00	15.533	15.223		15.055		14.659
2008-03-08 15:30:00	15.533	15.223		14.984		14.659
2008-03-08 16:00:00	15.533	15.223		14.96		14.659
2008-03-08 16:30:00	15.533	15.318		15.055		14.659
2008-03-08 17:00:00	15.533	15.342		15.055		14.659
2008-03-08 17:30:00	15.509	15.318		15.103		14.659
2008-03-08 18:00:00	15.509	15.247		15.103		14.671
2008-03-08 18:30:00	15.509	15.247		15.008		14.671
2008-03-08 19:00:00	15.509	15.247		15.008		14.684
2008-03-08 19:30:00	15.509	15.318		14.984		14.684
2008-03-08 20:00:00	15.509	15.294		15.031		14.684
2008-03-08 20:30:00	15.509	15.318		15.055		14.696
2008-03-08 21:00:00	15.509	15.27		15.055		14.634
2008-03-08 21:30:00	15.509	15.366		15.031		14.634
2008-03-08 22:00:00	15.509	15.294		15.055		14.61
2008-03-08 22:30:00	15.509	15.27		15.103		14.597
2008-03-08 23:00:00	15.533	15.27		15.103		14.585
2008-03-08 23:30:00	15.509	15.27		15.031		14.597
2008-03-09	15.509	15.294		15.103		14.597
2008-03-09 00:30:00	15.509	15.318		15.008		14.585
2008-03-09 01:00:00	15.509	15.342		15.008		14.573
2008-03-09 01:30:00	15.485	15.27		14.984		14.573
2008-03-09 02:00:00	15.461	15.27		14.984		14.573
2008-03-09 02:30:00	15.485	15.27		15.008		14.585
2008-03-09 03:00:00	15.461	15.27		14.96		14.597
2008-03-09 03:30:00	15.461	15.294		14.984		14.585
2008-03-09 04:00:00	15.461	15.294		15.008		14.585
2008-03-09 04:30:00	15.461	15.294		15.055		14.585
2008-03-09 05:00:00	15.461	15.294		15.008		14.573
2008-03-09 05:30:00	15.438	15.294		14.96		14.585
2008-03-09 06:00:00	15.438	15.294		14.96		14.597
2008-03-09 06:30:00	15.438	15.27		14.984		14.597
2008-03-09 07:00:00	15.438	15.27		15.031		14.597
2008-03-09 07:30:00	15.438	15.27		14.984		14.597
2008-03-09 08:00:00	15.438	15.27		15.008		14.597
2008-03-09 08:30:00	15.461	15.247		15.055		14.597
2008-03-09 09:00:00	15.438	15.247		14.936		14.597
2008-03-09 09:30:00	15.461	15.247		14.936		14.597
2008-03-09 10:00:00	15.461	15.247		14.936		14.597
2008-03-09 10:30:00	15.461	15.247		14.936		14.597
2008-03-09 11:00:00	15.461	15.247		14.888		14.61
2008-03-09 11:30:00	15.485	15.27		14.888		14.647
2008-03-09 12:00:00	15.509	15.27		14.864		14.647
2008-03-09 12:30:00	15.509	15.247		14.864		14.659
2008-03-09 13:00:00	15.461	15.247		14.84		14.671
2008-03-09 13:30:00	15.461	15.27		14.864		14.671
2008-03-09 14:00:00	15.485	15.294		14.888		14.622
2008-03-09 14:30:00	15.533	15.294		14.768		14.61
2008-03-09 15:00:00	15.533	15.27		14.792		14.597
2008-03-09 15:30:00	15.533	15.294		14.864		14.597
2008-03-09 16:00:00	15.509	15.318		14.912		14.597
2008-03-09 16:30:00	15.485	15.294		14.912		14.622
2008-03-09 17:00:00	15.509	15.294		14.936		14.634
2008-03-09 17:30:00	15.509	15.342		14.984		14.634
2008-03-09 18:00:00	15.485	15.342		15.008		14.634
2008-03-09 18:30:00	15.485	15.294		15.031		14.622
2008-03-09 19:00:00	15.485	15.342		14.984		14.622
2008-03-09 19:30:00	15.485	15.294		14.984		14.622
2008-03-09 20:00:00	15.509	15.342		15.008		14.61
2008-03-09 20:30:00	15.509	15.366		15.008		14.597
2008-03-09 21:00:00	15.461	15.318		15.008		14.61
2008-03-09 21:30:00	15.461	15.294		15.008		14.573
2008-03-09 22:00:00	15.461	15.342		15.031		14.573
2008-03-09 22:30:00	15.485	15.294		15.031		14.573
2008-03-09 23:00:00	15.485	15.247		15.103		14.585
2008-03-09 23:30:00	15.485	15.27		15.079		14.61
2008-03-10	15.461	15.294		15.079		14.61
2008-03-10 00:30:00	15.485	15.294		15.079		14.622
2008-03-10 01:00:00	15.485	15.247		15.055		14.61
2008-03-10 01:30:00	15.485	15.247		15.031		14.622
2008-03-10 02:00:00	15.485	15.27		14.864		14.622
2008-03-10 02:30:00	15.461	15.247		14.84		14.597
2008-03-10 03:00:00	15.461	15.247		14.864		14.573
2008-03-10 03:30:00	15.461	15.247		14.888		14.561
2008-03-10 04:00:00	15.461	15.247		14.96		14.573
2008-03-10 04:30:00	15.414	15.247		14.984		14.573
2008-03-10 05:00:00	15.438	15.247		15.008		14.585
2008-03-10 05:30:00	15.438	15.247		15.031		14.597
2008-03-10 06:00:00	15.438	15.223		15.031		14.597
2008-03-10 06:30:00	15.438	15.223		15.055		14.61
2008-03-10 07:00:00	15.438	15.247		15.055		14.61
2008-03-10 07:30:00	15.438	15.247		15.055		14.622
2008-03-10 08:00:00	15.438	15.223		15.055		14.634
2008-03-10 08:30:00	15.461	15.223		15.031		14.647
2008-03-10 09:00:00	15.461	15.247		14.984		14.671
2008-03-10 09:30:00	15.485	15.27		15.008		14.684
2008-03-10 10:00:00	15.461	15.27		15.031		14.684
2008-03-10 10:30:00	15.485	15.27		15.008		14.696
2008-03-10 11:00:00	15.533	15.294		15.008		14.671
2008-03-10 11:30:00	15.533	15.294		15.008		14.622
2008-03-10 12:00:00	15.485	15.294		15.008		14.585
2008-03-10 12:30:00	15.533	15.318		15.008		14.597
2008-03-10 13:00:00	15.533	15.318		15.031		14.61
2008-03-10 13:30:00	15.581	15.318		15.031		14.634
2008-03-10 14:00:00	15.533	15.318		15.031		14.634
2008-03-10 14:30:00	15.509	15.318		15.031		14.659
2008-03-10 15:00:00	15.533	15.294		15.008		14.671
2008-03-10 15:30:00	15.533	15.294		15.031		14.671
2008-03-10 16:00:00	15.509	15.294		15.031		14.671
2008-03-10 16:30:00	15.533	15.294		15.031		14.671
2008-03-10 17:00:00	15.509	15.294		15.031		14.671
2008-03-10 17:30:00	15.509	15.294		15.008		14.684
2008-03-10 18:00:00	15.485	15.294		15.031		14.684
2008-03-10 18:30:00	15.509	15.294		15.055		14.671
2008-03-10 19:00:00	15.509	15.27		14.96		14.659
2008-03-10 19:30:00	15.485	15.247		14.984		14.647
2008-03-10 20:00:00	15.485	15.223		14.984		14.647
2008-03-10 20:30:00	15.485	15.199		14.96		14.647
2008-03-10 21:00:00	15.485	15.199		14.936		14.647
2008-03-10 21:30:00	15.461	15.199		14.936		14.634
2008-03-10 22:00:00	15.461	15.199		14.936		14.622
2008-03-10 22:30:00	15.461	15.199		14.888		14.622
2008-03-10 23:00:00	15.461	15.199		14.888		14.622
2008-03-10 23:30:00	15.461	15.199		14.864		14.622
2008-03-11	15.461	15.199		14.888		14.634
2008-03-11 00:30:00	15.485	15.199		14.816		14.634
2008-03-11 01:00:00	15.461	15.199		14.816		14.634
2008-03-11 01:30:00	15.438	15.199		14.816		14.634
2008-03-11 02:00:00	15.438	15.175		14.888		14.634
2008-03-11 02:30:00	15.438	15.199		14.96		14.634
2008-03-11 03:00:00	15.438	15.199		14.936		14.634
2008-03-11 03:30:00	15.438	15.247		14.84		14.634
2008-03-11 04:00:00	15.438	15.247		14.864		14.647
2008-03-11 04:30:00	15.438	15.247		14.816		14.659
2008-03-11 05:00:00	15.438	15.223		14.912		14.659
2008-03-11 05:30:00	15.438	15.223		14.96		14.696
2008-03-11 06:00:00	15.438	15.247		15.008		14.72
2008-03-11 06:30:00	15.438	15.27		14.912		14.72
2008-03-11 07:00:00	15.438	15.27		14.888		14.733
2008-03-11 07:30:00	15.438	15.294		14.936		14.733
2008-03-11 08:00:00	15.461	15.342		14.984		14.745
2008-03-11 08:30:00	15.461	15.342		15.008		14.72
2008-03-11 09:00:00	15.461	15.294		15.008		14.708
2008-03-11 09:30:00	15.485	15.318		15.008		14.622
2008-03-11 10:00:00	15.485	15.366		14.984		14.622
2008-03-11 10:30:00	15.509	15.342		14.984		14.634
2008-03-11 11:00:00	15.533	15.342		15.031		14.671
2008-03-11 11:30:00	15.533	15.342		15.008		14.696
2008-03-11 12:00:00	15.581	15.342		15.055		14.696
2008-03-11 12:30:00	15.605	15.342		15.055		14.647
2008-03-11 13:00:00	15.629	15.342		14.984		14.585
2008-03-11 13:30:00	15.533	15.342		15.008		14.622
2008-03-11 14:00:00	15.533	15.342		15.055		14.622
2008-03-11 14:30:00	15.509	15.342		15.055		14.634
2008-03-11 15:00:00	15.509	15.39		15.055		14.647
2008-03-11 15:30:00	15.485	15.366		14.96		14.634
2008-03-11 16:00:00	15.509	15.342		14.96		14.61
2008-03-11 16:30:00	15.509	15.342		15.055		14.573
2008-03-11 17:00:00	15.509	15.366		15.079		14.597
2008-03-11 17:30:00	15.509	15.342		15.008		14.622
2008-03-11 18:00:00	15.485	15.294		14.984		14.61
2008-03-11 18:30:00	15.485	15.294		14.984		14.61
2008-03-11 19:00:00	15.461	15.294		15.055		14.61
2008-03-11 19:30:00	15.533	15.294		15.079		14.597
2008-03-11 20:00:00	15.557	15.294		15.008		14.585
2008-03-11 20:30:00	15.485	15.294		15.008		14.585
2008-03-11 21:00:00	15.461	15.318		14.984		14.585
2008-03-11 21:30:00	15.461	15.318		15.031		14.634
2008-03-11 22:00:00	15.461	15.318		15.031		14.659
2008-03-11 22:30:00	15.461	15.318		14.888		14.671
2008-03-11 23:00:00	15.461	15.318		14.888		14.684
2008-03-11 23:30:00	15.461	15.318		14.888		14.708
2008-03-12	15.438	15.318		14.888		14.708
2008-03-12 00:30:00	15.438	15.318		14.864		14.72
2008-03-12 01:00:00	15.438	15.318		14.864		14.622
2008-03-12 01:30:00	15.438	15.318		14.864		14.61
2008-03-12 02:00:00	15.438	15.342		14.84		14.634
2008-03-12 02:30:00	15.438	15.366		14.816		14.671
2008-03-12 03:00:00	15.438	15.294		14.816		14.708
2008-03-12 03:30:00	15.438	15.342		14.816		14.72
2008-03-12 04:00:00	15.438	15.342		14.816		14.757
2008-03-12 04:30:00	15.438	15.342		14.792		14.77
2008-03-12 05:00:00	15.461	15.342		14.792		14.659
2008-03-12 05:30:00	15.461	15.342		14.816		14.684
2008-03-12 06:00:00	15.461	15.366		14.816		14.684
2008-03-12 06:30:00	15.461	15.294		14.816		14.622
2008-03-12 07:00:00	15.461	15.318		14.816		14.622
2008-03-12 07:30:00	15.485	15.318		14.816		14.622
2008-03-12 08:00:00	15.485	15.342		14.864		14.634
2008-03-12 08:30:00	15.485	15.342		14.912		14.647
2008-03-12 09:00:00	15.485	15.366		14.96		14.548
2008-03-12 09:30:00	15.509	15.342		14.96		14.524
2008-03-12 10:00:00	15.509	15.342		14.96		14.511
2008-03-12 10:30:00	15.485	15.342		15.008		14.511
2008-03-12 11:00:00	15.509	15.318		15.008		14.511
2008-03-12 11:30:00	15.533	15.318		15.008		14.511
2008-03-12 12:00:00	15.557	15.342		15.008		14.511
2008-03-12 12:30:00	15.557	15.342		15.008		14.524
2008-03-12 13:00:00	15.581	15.342		15.031		14.536
2008-03-12 13:30:00	15.605	15.342		15.031		14.524
2008-03-12 14:00:00	15.605	15.318		15.008		14.536
2008-03-12 14:30:00	15.629	15.318		14.96		14.536
2008-03-12 15:00:00	15.629	15.27		14.96		14.548
2008-03-12 15:30:00	15.629	15.223		14.984		14.548
2008-03-12 16:00:00	15.629	15.223		14.96		14.561
2008-03-12 16:30:00	15.629	15.223		14.96		14.561
2008-03-12 17:00:00	15.652	15.247		14.96		14.561
2008-03-12 17:30:00	15.629	15.247		15.008		14.561
2008-03-12 18:00:00	15.652	15.247		14.936		14.573
2008-03-12 18:30:00	15.629	15.247		14.888		14.573
2008-03-12 19:00:00	15.629	15.27		14.888		14.573
2008-03-12 19:30:00	15.629	15.294		14.936		14.573
2008-03-12 20:00:00	15.629	15.247		14.96		14.573
2008-03-12 20:30:00	15.605	15.223		14.96		14.573
2008-03-12 21:00:00	15.605	15.223		14.96		14.573
2008-03-12 21:30:00	15.581	15.223		14.984		14.597
2008-03-12 22:00:00	15.581	15.247		14.984		14.622
2008-03-12 22:30:00	15.557	15.247		14.984		14.634
2008-03-12 23:00:00	15.557	15.199		14.984		14.647
2008-03-12 23:30:00	15.557	15.223		15.008		14.647
2008-03-13	15.557	15.247		15.008		14.659
2008-03-13 00:30:00	15.557	15.27		15.008		14.561
2008-03-13 01:00:00	15.557	15.199		14.984		14.548
2008-03-13 01:30:00	15.533	15.223		15.008		14.548
2008-03-13 02:00:00	15.533	15.199		15.008		14.561
2008-03-13 02:30:00	15.533	15.199		14.984		14.561
2008-03-13 03:00:00	15.533	15.199		14.984		14.561
2008-03-13 03:30:00	15.533	15.223		15.008		14.561
2008-03-13 04:00:00	15.485	15.223		14.984		14.561
2008-03-13 04:30:00	15.509	15.223		14.96		14.561
2008-03-13 05:00:00	15.509	15.223		14.96		14.573
2008-03-13 05:30:00	15.509	15.223		14.96		14.561
2008-03-13 06:00:00	15.509	15.223		14.96		14.561
2008-03-13 06:30:00	15.509	15.247		14.936		14.573
2008-03-13 07:00:00	15.509	15.247		14.936		14.573
2008-03-13 07:30:00	15.509	15.247		14.936		14.585
2008-03-13 08:00:00	15.509	15.247		14.936		14.573
2008-03-13 08:30:00	15.533	15.247		14.96		14.573
2008-03-13 09:00:00	15.533	15.247		14.96		14.561
2008-03-13 09:30:00	15.533	15.247		14.984		14.561
2008-03-13 10:00:00	15.533	15.247		15.008		14.561
2008-03-13 10:30:00	15.557	15.223		15.031		14.561
2008-03-13 11:00:00	15.557	15.199		15.055		14.561
2008-03-13 11:30:00	15.533	15.247		14.984		14.561
2008-03-13 12:00:00	15.533	15.247		14.984		14.573
2008-03-13 12:30:00	15.533	15.27		14.984		14.573
2008-03-13 13:00:00	15.533	15.223		15.008		14.585
2008-03-13 13:30:00	15.557	15.199		15.055		14.597
2008-03-13 14:00:00	15.533	15.223		15.055		14.61
2008-03-13 14:30:00	15.485	15.247		15.079		14.61
2008-03-13 15:00:00	15.509	15.27		15.055		14.61
2008-03-13 15:30:00	15.509	15.27		15.079		14.61
2008-03-13 16:00:00	15.509	15.27		15.079		14.61
2008-03-13 16:30:00	15.509	15.27		15.103		14.61
2008-03-13 17:00:00	15.461	15.27		15.103		14.61
2008-03-13 17:30:00	15.485	15.27		15.103		14.61
2008-03-13 18:00:00	15.485	15.27		15.079		14.622
2008-03-13 18:30:00	15.461	15.27		15.079		14.634
2008-03-13 19:00:00	15.438	15.27		15.079		14.634
2008-03-13 19:30:00	15.461	15.27		15.103		14.634
2008-03-13 20:00:00	15.461	15.27		15.103		14.647
2008-03-13 20:30:00	15.438	15.27		15.055		14.659
2008-03-13 21:00:00	15.461	15.27		15.031		14.622
2008-03-13 21:30:00	15.461	15.247		15.079		14.585
2008-03-13 22:00:00	15.485	15.223		15.008		14.573
2008-03-13 22:30:00	15.485	15.223		14.96		14.573
2008-03-13 23:00:00	15.485	15.247		14.888		14.573
2008-03-13 23:30:00	15.485	15.247		14.912		14.561
2008-03-14	15.485	15.247		14.864		14.548
2008-03-14 00:30:00	15.461	15.223		14.864		14.548
2008-03-14 01:00:00	15.461	15.247		14.864		14.548
2008-03-14 01:30:00	15.461	15.223		14.912		14.548
2008-03-14 02:00:00	15.438	15.223		14.864		14.548
2008-03-14 02:30:00	15.438	15.223		14.792		14.561
2008-03-14 03:00:00	15.438	15.223		14.816		14.561
2008-03-14 03:30:00	15.438	15.223		14.84		14.573
2008-03-14 04:00:00	15.438	15.223		14.84		14.573
2008-03-14 04:30:00	15.438	15.223		14.816		14.573
2008-03-14 05:00:00	15.438	15.223		14.816		14.585
2008-03-14 05:30:00	15.438	15.223		14.816		14.597
2008-03-14 06:00:00	15.438	15.223		14.816		14.597
2008-03-14 06:30:00	15.414	15.199		14.816		14.597
2008-03-14 07:00:00	15.414	15.223		14.816		14.597
2008-03-14 07:30:00	15.414	15.223		14.816		14.61
2008-03-14 08:00:00	15.39	15.223		14.816		14.61
2008-03-14 08:30:00	15.39	15.247		14.84		14.61
2008-03-14 09:00:00	15.438	15.27		14.864		14.622
2008-03-14 09:30:00	15.438	15.294		14.864		14.622
2008-03-14 10:00:00	15.461	15.294		14.864		14.671
2008-03-14 10:30:00	15.461	15.294		14.864		14.684
2008-03-14 11:00:00	15.485	15.294		14.888		14.671
2008-03-14 11:30:00	15.485	15.247		14.912		14.622
2008-03-14 12:00:00	15.485	15.247		14.912		14.61
2008-03-14 12:30:00	15.485	15.247		14.936		14.573
2008-03-14 13:00:00	15.485	15.247		14.984		14.548
2008-03-14 13:30:00	15.485	15.247		15.008		14.548
2008-03-14 14:00:00	15.485	15.27		15.008		14.561
2008-03-14 14:30:00	15.509	15.27		15.008		14.573
2008-03-14 15:00:00	15.485	15.27		14.984		14.573
2008-03-14 15:30:00	15.485	15.27		14.984		14.585
2008-03-14 16:00:00	15.485	15.27		14.984		14.585
2008-03-14 16:30:00	15.461	15.247		15.008		14.597
2008-03-14 17:00:00	15.461	15.247		15.031		14.597
2008-03-14 17:30:00	15.461	15.247		15.031		14.597
2008-03-14 18:00:00	15.438	15.247		15.008		14.597
2008-03-14 18:30:00	15.438	15.27		15.008		14.597
2008-03-14 19:00:00	15.438	15.27		15.008		14.61
2008-03-14 19:30:00	15.438	15.247		15.008		14.61
2008-03-14 20:00:00	15.438	15.27		15.031		14.585
2008-03-14 20:30:00	15.438	15.27		15.031		14.585
2008-03-14 21:00:00	15.414	15.27		15.031		14.585
2008-03-14 21:30:00	15.414	15.27		15.008		14.573
2008-03-14 22:00:00	15.39	15.247		15.008		14.573
2008-03-14 22:30:00	15.39	15.247		14.96		14.573
2008-03-14 23:00:00	15.39	15.247		14.936		14.561
2008-03-14 23:30:00	15.414	15.247		14.936		14.561
2008-03-15	15.438	15.247		14.936		14.561
2008-03-15 00:30:00	15.39	15.223		14.984		14.561
2008-03-15 01:00:00	15.39	15.199		14.936		14.561
2008-03-15 01:30:00	15.414	15.199		14.936		14.561
2008-03-15 02:00:00	15.414	15.199		14.936		14.561
2008-03-15 02:30:00	15.414	15.199		14.96		14.561
2008-03-15 03:00:00	15.414	15.199		14.936		14.573
2008-03-15 03:30:00	15.414	15.199		14.912		14.573
2008-03-15 04:00:00	15.414	15.199		14.888		14.573
2008-03-15 04:30:00	15.414	15.247		14.888		14.573
2008-03-15 05:00:00	15.414	15.247		14.912		14.573
2008-03-15 05:30:00	15.414	15.247		14.936		14.597
2008-03-15 06:00:00	15.438	15.223		14.936		14.597
2008-03-15 06:30:00	15.366	15.223		14.936		14.61
2008-03-15 07:00:00	15.414	15.223		14.936		14.622
2008-03-15 07:30:00	15.414	15.199		14.912		14.622
2008-03-15 08:00:00	15.438	15.247		14.912		14.634
2008-03-15 08:30:00	15.438	15.27		14.864		14.671
2008-03-15 09:00:00	15.461	15.247		14.912		14.696
2008-03-15 09:30:00	15.485	15.247		14.936		14.72
2008-03-15 10:00:00	15.509	15.247		14.936		14.622
2008-03-15 10:30:00	15.533	15.294		14.96		14.61
2008-03-15 11:00:00	15.557	15.27		14.96		14.61
2008-03-15 11:30:00	15.533	15.247		14.936		14.61
2008-03-15 12:00:00	15.533	15.223		14.936		14.585
2008-03-15 12:30:00	15.533	15.247		14.936		14.548
2008-03-15 13:00:00	15.533	15.247		14.96		14.548
2008-03-15 13:30:00	15.509	15.247		14.96		14.561
2008-03-15 14:00:00	15.509	15.247		14.984		14.561
2008-03-15 14:30:00	15.509	15.247		14.984		14.561
2008-03-15 15:00:00	15.533	15.27		14.96		14.573
2008-03-15 15:30:00	15.509	15.27		14.936		14.573
2008-03-15 16:00:00	15.509	15.247		14.936		14.585
2008-03-15 16:30:00	15.533	15.247		14.912		14.622
2008-03-15 17:00:00	15.509	15.247		14.912		14.622
2008-03-15 17:30:00	15.509	15.27		14.936		14.647
2008-03-15 18:00:00	15.509	15.27		14.888		14.659
2008-03-15 18:30:00	15.485	15.247		14.888		14.659
2008-03-15 19:00:00	15.485	15.247		14.912		14.659
2008-03-15 19:30:00	15.485	15.247		14.96		14.659
2008-03-15 20:00:00	15.485	15.247		14.936		14.622
2008-03-15 20:30:00	15.485	15.247		14.936		14.622
2008-03-15 21:00:00	15.485	15.247		14.96		14.622
2008-03-15 21:30:00	15.485	15.247		14.96		14.634
2008-03-15 22:00:00	15.509	15.247		14.96		14.585
2008-03-15 22:30:00	15.509	15.27		14.984		14.573
2008-03-15 23:00:00	15.461	15.27		14.984		14.573
2008-03-15 23:30:00	15.461	15.27		14.96		14.597
2008-03-16	15.461	15.27		14.936		14.597
2008-03-16 00:30:00	15.461	15.27		14.936		14.61
2008-03-16 01:00:00	15.485	15.247		14.96		14.61
2008-03-16 01:30:00	15.461	15.247		14.984		14.622
2008-03-16 02:00:00	15.485	15.247		14.96		14.622
2008-03-16 02:30:00	15.485	15.27		14.936		14.622
2008-03-16 03:00:00	15.485	15.27		14.936		14.634
2008-03-16 03:30:00	15.461	15.27		14.936		14.634
2008-03-16 04:00:00	15.461	15.247		14.936		14.634
2008-03-16 04:30:00	15.485	15.247		14.912		14.634
2008-03-16 05:00:00	15.461	15.27		14.864		14.634
2008-03-16 05:30:00	15.485	15.27		14.888		14.634
2008-03-16 06:00:00	15.485	15.27		14.912		14.622
2008-03-16 06:30:00	15.485	15.27		14.84		14.634
2008-03-16 07:00:00	15.461	15.27		14.864		14.634
2008-03-16 07:30:00	15.461	15.223		14.912		14.634
2008-03-16 08:00:00	15.461	15.223		14.888		14.634
2008-03-16 08:30:00	15.485	15.247		14.816		14.597
2008-03-16 09:00:00	15.485	15.223		14.84		14.585
2008-03-16 09:30:00	15.509	15.223		14.912		14.585
2008-03-16 10:00:00	15.509	15.199		14.912		14.585
2008-03-16 10:30:00	15.533	15.223		14.912		14.585
2008-03-16 11:00:00	15.557	15.247		14.936		14.585
2008-03-16 11:30:00	15.605	15.27		14.912		14.585
2008-03-16 12:00:00	15.629	15.27		14.816		14.597
2008-03-16 12:30:00	15.629	15.294		14.816		14.597
2008-03-16 13:00:00	15.581	15.27		14.864		14.597
2008-03-16 13:30:00	15.581	15.27		14.912		14.61
2008-03-16 14:00:00	15.557	15.27		14.936		14.61
2008-03-16 14:30:00	15.581	15.247		14.912		14.61
2008-03-16 15:00:00	15.557	15.247		14.912		14.61
2008-03-16 15:30:00	15.533	15.27		14.912		14.61
2008-03-16 16:00:00	15.533	15.294		15.008		14.622
2008-03-16 16:30:00	15.557	15.294		14.936		14.647
2008-03-16 17:00:00	15.557	15.318		14.96		14.647
2008-03-16 17:30:00	15.533	15.318		15.008		14.647
2008-03-16 18:00:00	15.533	15.318		15.008		14.622
2008-03-16 18:30:00	15.533	15.294		15.031		14.622
2008-03-16 19:00:00	15.533	15.27		14.96		14.622
2008-03-16 19:30:00	15.485	15.27		14.912		14.622
2008-03-16 20:00:00	15.485	15.27		14.96		14.622
2008-03-16 20:30:00	15.509	15.27		14.96		14.634
2008-03-16 21:00:00	15.509	15.27		14.96		14.647
2008-03-16 21:30:00	15.509	15.27		15.008		14.647
2008-03-16 22:00:00	15.509	15.27		15.008		14.647
2008-03-16 22:30:00	15.533	15.27		14.888		14.647
2008-03-16 23:00:00	15.533	15.27		14.84		14.647
2008-03-16 23:30:00	15.533	15.27		14.888		14.647
2008-03-17	15.533	15.27		14.912		14.647
2008-03-17 00:30:00	15.557	15.27		14.888		14.634
2008-03-17 01:00:00	15.557	15.294		14.864		14.647
2008-03-17 01:30:00	15.557	15.27		14.864		14.647
2008-03-17 02:00:00	15.557	15.27		14.888		14.647
2008-03-17 02:30:00	15.581	15.27		14.912		14.647
2008-03-17 03:00:00	15.605	15.27		14.888		14.647
2008-03-17 03:30:00	15.605	15.27		14.888		14.647
2008-03-17 04:00:00	15.557	15.27		14.864		14.647
2008-03-17 04:30:00	15.533	15.27		14.816		14.647
2008-03-17 05:00:00	15.509	15.27		14.816		14.634
2008-03-17 05:30:00	15.509	15.294		14.936		14.634
2008-03-17 06:00:00	15.533	15.318		15.008		14.634
2008-03-17 06:30:00	15.557	15.318		15.008		14.634
2008-03-17 07:00:00	15.581	15.318		14.912		14.634
2008-03-17 07:30:00	15.605	15.318		14.912		14.634
2008-03-17 08:00:00	15.605	15.318		14.816		14.634
2008-03-17 08:30:00	15.581	15.318		14.912		14.647
2008-03-17 09:00:00	15.581	15.342		14.816		14.647
2008-03-17 09:30:00	15.581	15.366		14.888		14.647
2008-03-17 10:00:00	15.581	15.318		14.912		14.659
2008-03-17 10:30:00	15.581	15.342		14.816		14.659
2008-03-17 11:00:00	15.605	15.318		14.816		14.659
2008-03-17 11:30:00	15.629	15.318		14.84		14.659
2008-03-17 12:00:00	15.629	15.318		14.84		14.659
2008-03-17 12:30:00	15.652	15.294		14.864		14.659
2008-03-17 13:00:00	15.676	15.318		14.864		14.647
2008-03-17 13:30:00	15.7	15.318		14.888		14.647
2008-03-17 14:00:00	15.724	15.342		14.816		14.647
2008-03-17 14:30:00	15.652	15.342		14.864		14.647
2008-03-17 15:00:00	15.652	15.318		14.912		14.647
2008-03-17 15:30:00	15.652	15.318		14.96		14.647
2008-03-17 16:00:00	15.676	15.342		15.008		14.659
2008-03-17 16:30:00	15.652	15.342		14.96		14.659
2008-03-17 17:00:00	15.629	15.342		14.984		14.659
2008-03-17 17:30:00	15.629	15.342		15.008		14.659
2008-03-17 18:00:00	15.652	15.318		15.031		14.659
2008-03-17 18:30:00	15.629	15.342		15.008		14.647
2008-03-17 19:00:00	15.629	15.318		14.96		14.634
2008-03-17 19:30:00	15.605	15.318		15.008		14.622
2008-03-17 20:00:00	15.581	15.318		15.008		14.61
2008-03-17 20:30:00	15.581	15.294		15.031		14.597
2008-03-17 21:00:00	15.629	15.294		15.031		14.585
2008-03-17 21:30:00	15.629	15.294		15.055		14.597
2008-03-17 22:00:00	15.652	15.294		15.031		14.597
2008-03-17 22:30:00	15.676	15.294		15.031		14.597
2008-03-17 23:00:00	15.724	15.294		15.055		14.585
2008-03-17 23:30:00	15.7	15.318		15.055		14.573
2008-03-18	15.796	15.342		15.008		14.548
2008-03-18 00:30:00	15.676	15.342		14.888		14.548
2008-03-18 01:00:00	15.652	15.318		14.984		14.548
2008-03-18 01:30:00	15.485	15.294		15.031		14.548
2008-03-18 02:00:00	15.461	15.318		15.055		14.548
2008-03-18 02:30:00	15.629	15.318		14.912		14.548
2008-03-18 03:00:00	15.629	15.294		15.008		14.548
2008-03-18 03:30:00	15.629	15.27		14.984		14.561
2008-03-18 04:00:00	15.652	15.27		14.96		14.585
2008-03-18 04:30:00	15.676	15.318		14.912		14.61
2008-03-18 05:00:00	15.7	15.27		14.96		14.622
2008-03-18 05:30:00	15.676	15.247		15.008		14.622
2008-03-18 06:00:00	15.7	15.247		14.984		14.634
2008-03-18 06:30:00	15.676	15.27		15.008		14.647
2008-03-18 07:00:00	15.7	15.294		15.055		14.647
2008-03-18 07:30:00	15.724	15.318		14.888		14.634
2008-03-18 08:00:00	15.7	15.318		14.864		14.622
2008-03-18 08:30:00	15.676	15.318		14.888		14.622
2008-03-18 09:00:00	15.7	15.318		14.912		14.622
2008-03-18 09:30:00	15.724	15.294		14.912		14.634
2008-03-18 10:00:00	15.724	15.294		14.912		14.573
2008-03-18 10:30:00	15.724	15.294		14.936		14.597
2008-03-18 11:00:00	15.724	15.318		14.96		14.585
2008-03-18 11:30:00	15.724	15.318		14.96		14.561
2008-03-18 12:00:00	15.7	15.247		14.984		14.548
2008-03-18 12:30:00	15.7	15.247		14.984		14.561
2008-03-18 13:00:00	15.724	15.223		14.984		14.561
2008-03-18 13:30:00	15.748	15.27		14.96		14.573
2008-03-18 14:00:00	15.748	15.342		14.96		14.585
2008-03-18 14:30:00	15.748	15.27		14.96		14.585
2008-03-18 15:00:00	15.772	15.318		14.912		14.585
2008-03-18 15:30:00	15.772	15.318		14.936		14.597
2008-03-18 16:00:00	15.796	15.294		14.888		14.585
2008-03-18 16:30:00	15.796	15.247		14.936		14.585
2008-03-18 17:00:00	15.772	15.247		14.96		14.573
2008-03-18 17:30:00	15.772	15.223		14.84		14.573
2008-03-18 18:00:00	15.748	15.247		14.888		14.573
2008-03-18 18:30:00	15.748	15.223		14.96		14.585
2008-03-18 19:00:00	15.724	15.223		14.96		14.585
2008-03-18 19:30:00	15.724	15.223		14.936		14.585
2008-03-18 20:00:00	15.676	15.247		14.912		14.561
2008-03-18 20:30:00	15.676	15.27		14.936		14.561
2008-03-18 21:00:00	15.7	15.247		14.912		14.548
2008-03-18 21:30:00	15.7	15.223		14.936		14.548
2008-03-18 22:00:00	15.724	15.223		14.96		14.536
2008-03-18 22:30:00	15.748	15.223		14.96		14.536
2008-03-18 23:00:00	15.724	15.223		14.96		14.536
2008-03-18 23:30:00	15.7	15.247		14.96		14.536
2008-03-19	15.652	15.247		14.984		14.561
2008-03-19 00:30:00	15.629	15.294		14.984		14.573
2008-03-19 01:00:00	15.676	15.318		14.96		14.573
2008-03-19 01:30:00	15.748	15.342		14.984		14.585
2008-03-19 02:00:00	15.629	15.342		14.984		14.597
2008-03-19 02:30:00	15.748	15.342		14.984		14.597
2008-03-19 03:00:00	15.772	15.342		14.984		14.61
2008-03-19 03:30:00	15.772	15.342		15.008		14.585
2008-03-19 04:00:00	15.796	15.342		15.031		14.585
2008-03-19 04:30:00	15.581	15.342		15.031		14.573
2008-03-19 05:00:00	15.652	15.27		15.055		14.561
2008-03-19 05:30:00	15.629	15.27		15.055		14.561
2008-03-19 06:00:00	15.629	15.27		15.055		14.573
2008-03-19 06:30:00	15.652	15.294		15.055		14.573
2008-03-19 07:00:00	15.652	15.27		15.055		14.573
2008-03-19 07:30:00	15.629	15.27		15.055		14.561
2008-03-19 08:00:00	15.629	15.294		15.055		14.536
2008-03-19 08:30:00	15.629	15.318		15.055		14.536
2008-03-19 09:00:00	15.629	15.318		15.055		14.536
2008-03-19 09:30:00	15.676	15.294		15.079		14.536
2008-03-19 10:00:00	15.724	15.27		15.079		14.573
2008-03-19 10:30:00	15.724	15.294		14.936		14.597
2008-03-19 11:00:00	15.748	15.27		14.912		14.61
2008-03-19 11:30:00	15.772	15.27		14.864		14.61
2008-03-19 12:00:00	15.796	15.247		14.936		14.622
2008-03-19 12:30:00	15.796	15.27		15.008		14.622
2008-03-19 13:00:00	15.819	15.27		15.031		14.622
2008-03-19 13:30:00	15.867	15.294		15.055		14.634
2008-03-19 14:00:00	15.843	15.318		15.055		14.647
2008-03-19 14:30:00	15.843	15.294		15.055		14.634
2008-03-19 15:00:00	15.819	15.294		15.055		14.61
2008-03-19 15:30:00	15.819	15.318		15.055		14.61
2008-03-19 16:00:00	15.843	15.342		15.055		14.597
2008-03-19 16:30:00	15.843	15.318		15.055		14.597
2008-03-19 17:00:00	15.843	15.342		15.055		14.597
2008-03-19 17:30:00	15.819	15.342		15.079		14.597
2008-03-19 18:00:00	15.796	15.294		15.055		14.573
2008-03-19 18:30:00	15.748	15.318		15.079		14.573
2008-03-19 19:00:00	15.748	15.294		15.103		14.573
2008-03-19 19:30:00	15.748	15.294		15.079		14.573
2008-03-19 20:00:00	15.724	15.294		14.936		14.573
2008-03-19 20:30:00	15.7	15.294		14.984		14.573
2008-03-19 21:00:00	15.7	15.294		14.984		14.536
2008-03-19 21:30:00	15.748	15.294		15.008		14.524
2008-03-19 22:00:00	15.7	15.342		14.936		14.536
2008-03-19 22:30:00	15.724	15.342		14.912		14.573
2008-03-19 23:00:00	15.7	15.366		14.936		14.561
2008-03-19 23:30:00	15.724	15.342		14.96		14.561
2008-03-20	15.7	15.342		14.984		14.573
2008-03-20 00:30:00	15.724	15.342		15.008		14.585
2008-03-20 01:00:00	15.748	15.342		15.008		14.585
2008-03-20 01:30:00	15.724	15.342		15.008		14.585
2008-03-20 02:00:00	15.7	15.342		14.984		14.524
2008-03-20 02:30:00	15.724	15.294		15.008		14.511
2008-03-20 03:00:00	15.748	15.294		14.96		14.524
2008-03-20 03:30:00	15.748	15.294		14.96		14.511
2008-03-20 04:00:00	15.772	15.318		14.936		14.511
2008-03-20 04:30:00	15.772	15.294		14.984		14.524
2008-03-20 05:00:00	15.772	15.318		15.031		14.524
2008-03-20 05:30:00	15.772	15.318		15.055		14.536
2008-03-20 06:00:00	15.772	15.318		15.008		14.548
2008-03-20 06:30:00	15.772	15.342		15.008		14.573
2008-03-20 07:00:00	15.796	15.342		14.984		14.585
2008-03-20 07:30:00	15.796	15.294		14.96		14.585
2008-03-20 08:00:00	15.796	15.318		14.96		14.585
2008-03-20 08:30:00	15.819	15.318		14.96		14.524
2008-03-20 09:00:00	15.819	15.342		14.96		14.524
2008-03-20 09:30:00	15.819	15.342		14.936		14.524
2008-03-20 10:00:00	15.819	15.318		14.936		14.536
2008-03-20 10:30:00	15.843	15.294		14.936		14.548
2008-03-20 11:00:00	15.843	15.342		14.936		14.536
2008-03-20 11:30:00	15.843	15.294		14.96		14.548
2008-03-20 12:00:00	15.867	15.294		14.96		14.536
2008-03-20 12:30:00	15.867	15.318		14.984		14.536
2008-03-20 13:00:00	15.891	15.366		14.984		14.573
2008-03-20 13:30:00	15.867	15.366		14.96		14.573
2008-03-20 14:00:00	15.867	15.342		14.984		14.585
2008-03-20 14:30:00	15.867	15.318		14.984		14.597
2008-03-20 15:00:00	15.843	15.342		14.984		14.597
2008-03-20 15:30:00	15.843	15.366		15.008		14.61
2008-03-20 16:00:00	15.867	15.366		15.008		14.622
2008-03-20 16:30:00	15.843	15.318		15.008		14.622
2008-03-20 17:00:00	15.843	15.342		15.031		14.622
2008-03-20 17:30:00	15.843	15.366		15.055		14.548
2008-03-20 18:00:00	15.843	15.366		15.055		14.536
2008-03-20 18:30:00	15.724	15.366		15.055		14.524
2008-03-20 19:00:00	15.724	15.318		15.079		14.511
2008-03-20 19:30:00	15.724	15.318		15.055		14.499
2008-03-20 20:00:00	15.724	15.342		15.055		14.499
2008-03-20 20:30:00	15.724	15.366		15.031		14.499
2008-03-20 21:00:00	15.724	15.342		15.055		14.511
2008-03-20 21:30:00	15.724	15.342		15.079		14.511
2008-03-20 22:00:00	15.748	15.342		15.008		14.487
2008-03-20 22:30:00	15.748	15.366		14.984		14.487
2008-03-20 23:00:00	15.724	15.318		14.96		14.487
2008-03-20 23:30:00	15.724	15.318		14.912		14.487
2008-03-21	15.748	15.342		14.912		14.511
2008-03-21 00:30:00	15.748	15.318		14.936		14.536
2008-03-21 01:00:00	15.7	15.294		14.936		14.548
2008-03-21 01:30:00	15.724	15.27		14.96		14.548
2008-03-21 02:00:00	15.748	15.27		15.008		14.573
2008-03-21 02:30:00	15.772	15.27		15.031		14.585
2008-03-21 03:00:00	15.772	15.27		15.031		14.585
2008-03-21 03:30:00	15.772	15.27		15.055		14.585
2008-03-21 04:00:00	15.796	15.247		14.96		14.573
2008-03-21 04:30:00	15.819	15.247		14.96		14.585
2008-03-21 05:00:00	15.843	15.27		15.008		14.597
2008-03-21 05:30:00	15.819	15.294		14.96		14.597
2008-03-21 06:00:00	15.796	15.318		14.936		14.61
2008-03-21 06:30:00	15.796	15.294		15.008		14.622
2008-03-21 07:00:00	15.819	15.294		15.008		14.622
2008-03-21 07:30:00	15.819	15.27		15.031		14.622
2008-03-21 08:00:00	15.819	15.247		15.031		14.622
2008-03-21 08:30:00	15.819	15.294		15.055		14.61
2008-03-21 09:00:00	15.819	15.294		15.008		14.61
2008-03-21 09:30:00	15.796	15.294		14.888		14.524
2008-03-21 10:00:00	15.796	15.318		14.888		14.548
2008-03-21 10:30:00	15.819	15.294		14.912		14.524
2008-03-21 11:00:00	15.819	15.27		14.912		14.536
2008-03-21 11:30:00	15.819	15.294		14.936		14.548
2008-03-21 12:00:00	15.843	15.294		14.96		14.548
2008-03-21 12:30:00	15.843	15.294		14.936		14.561
2008-03-21 13:00:00	15.843	15.27		14.936		14.573
2008-03-21 13:30:00	15.843	15.247		14.936		14.585
2008-03-21 14:00:00	15.867	15.27		14.96		14.597
2008-03-21 14:30:00	15.867	15.27		14.96		14.597
2008-03-21 15:00:00	15.867	15.247		14.96		14.585
2008-03-21 15:30:00	15.891	15.223		14.984		14.573
2008-03-21 16:00:00	15.867	15.223		15.008		14.573
2008-03-21 16:30:00	15.867	15.199		15.008		14.561
2008-03-21 17:00:00	15.891	15.199		15.008		14.561
2008-03-21 17:30:00	15.867	15.199		15.008		14.561
2008-03-21 18:00:00	15.867	15.175		15.008		14.511
2008-03-21 18:30:00	15.867	15.223		15.008		14.499
2008-03-21 19:00:00	15.891	15.223		14.984		14.499
2008-03-21 19:30:00	15.939	15.199		14.984		14.499
2008-03-21 20:00:00	15.867	15.199		14.984		14.499
2008-03-21 20:30:00	15.867	15.199		14.936		14.524
2008-03-21 21:00:00	15.891	15.199		14.936		14.536
2008-03-21 21:30:00	15.891	15.175		14.888		14.561
2008-03-21 22:00:00	15.891	15.175		14.888		14.573
2008-03-21 22:30:00	15.939	15.199		14.936		14.573
2008-03-21 23:00:00	15.915	15.199		14.912		14.573
2008-03-21 23:30:00	15.939	15.223		14.912		14.561
2008-03-22	15.939	15.223		14.912		14.536
2008-03-22 00:30:00	15.891	15.199		14.912		14.524
2008-03-22 01:00:00	15.843	15.199		14.912		14.536
2008-03-22 01:30:00	15.843	15.199		14.912		14.548
2008-03-22 02:00:00	15.867	15.199		14.936		14.573
2008-03-22 02:30:00	15.867	15.199		14.936		14.573
2008-03-22 03:00:00	15.867	15.223		14.96		14.585
2008-03-22 03:30:00	15.891	15.223		14.912		14.597
2008-03-22 04:00:00	15.891	15.223		14.984		14.597
2008-03-22 04:30:00	15.891	15.223		15.031		14.634
2008-03-22 05:00:00	15.867	15.294		14.984		14.659
2008-03-22 05:30:00	15.867	15.247		14.96		14.659
2008-03-22 06:00:00	15.867	15.247		14.96		14.61
2008-03-22 06:30:00	15.867	15.27		14.792		14.585
2008-03-22 07:00:00	15.867	15.247		14.792		14.585
2008-03-22 07:30:00	15.867	15.27		14.96		14.573
2008-03-22 08:00:00	15.867	15.294		15.008		14.585
2008-03-22 08:30:00	15.867	15.27		14.936		14.585
2008-03-22 09:00:00	15.867	15.223		14.912		14.597
2008-03-22 09:30:00	15.891	15.199		14.936		14.597
2008-03-22 10:00:00	15.891	15.223		14.96		14.61
2008-03-22 10:30:00	15.867	15.223		14.984		14.438
2008-03-22 11:00:00	15.867	15.199		14.96		14.462
2008-03-22 11:30:00	15.843	15.223		14.96		14.511
2008-03-22 12:00:00	15.867	15.223		14.96		14.561
2008-03-22 12:30:00	15.891	15.199		14.936		14.536
2008-03-22 13:00:00	15.915	15.223		14.912		14.536
2008-03-22 13:30:00	15.915	15.247		14.912		14.524
2008-03-22 14:00:00	15.915	15.223		14.912		14.487
2008-03-22 14:30:00	15.915	15.223		14.912		14.499
2008-03-22 15:00:00	15.915	15.223		14.888		14.511
2008-03-22 15:30:00	15.867	15.223		14.912		14.499
2008-03-22 16:00:00	15.843	15.247		14.984		14.499
2008-03-22 16:30:00	15.843	15.247		14.984		14.511
2008-03-22 17:00:00	15.819	15.247		15.055		14.511
2008-03-22 17:30:00	15.819	15.247		15.055		14.536
2008-03-22 18:00:00	15.796	15.247		15.055		14.548
2008-03-22 18:30:00	15.819	15.27		15.055		14.561
2008-03-22 19:00:00	15.796	15.342		14.984		14.561
2008-03-22 19:30:00	15.819	15.247		14.96		14.561
2008-03-22 20:00:00	15.796	15.223		14.96		14.561
2008-03-22 20:30:00	15.772	15.223		14.96		14.561
2008-03-22 21:00:00	15.772	15.223		14.96		14.561
2008-03-22 21:30:00	15.772	15.223		14.936		14.573
2008-03-22 22:00:00	15.772	15.247		14.936		14.511
2008-03-22 22:30:00	15.796	15.247		14.912		14.573
2008-03-22 23:00:00	15.772	15.247		14.912		14.536
2008-03-22 23:30:00	15.772	15.247		14.936		14.524
2008-03-23	15.819	15.27		14.96		14.524
2008-03-23 00:30:00	15.843	15.247		14.96		14.524
2008-03-23 01:00:00	15.843	15.247		14.912		14.524
2008-03-23 01:30:00	15.843	15.247		14.936		14.536
2008-03-23 02:00:00	15.819	15.247		14.912		14.597
2008-03-23 02:30:00	15.819	15.247		14.96		14.597
2008-03-23 03:00:00	15.819	15.247		14.984		14.61
2008-03-23 03:30:00	15.819	15.318		14.984		14.61
2008-03-23 04:00:00	15.819	15.294		14.984		14.622
2008-03-23 04:30:00	15.819	15.294		15.008		14.622
2008-03-23 05:00:00	15.819	15.294		15.008		14.622
2008-03-23 05:30:00	15.796	15.294		14.984		14.622
2008-03-23 06:00:00	15.819	15.294		14.936		14.573
2008-03-23 06:30:00	15.819	15.294		14.912		14.548
2008-03-23 07:00:00	15.796	15.294		14.912		14.524
2008-03-23 07:30:00	15.796	15.247		14.912		14.511
2008-03-23 08:00:00	15.796	15.247		14.96		14.499
2008-03-23 08:30:00	15.796	15.247		14.984		14.475
2008-03-23 09:00:00	15.796	15.247		15.008		14.425
2008-03-23 09:30:00	15.796	15.247		15.008		14.401
2008-03-23 10:00:00	15.796	15.247		15.055		14.413
2008-03-23 10:30:00	15.796	15.247		15.031		14.425
2008-03-23 11:00:00	15.796	15.27		14.984		14.45
2008-03-23 11:30:00	15.796	15.247		14.984		14.475
2008-03-23 12:00:00	15.796	15.247		14.936		14.499
2008-03-23 12:30:00	15.796	15.247		14.936		14.524
2008-03-23 13:00:00	15.796	15.247		14.936		14.511
2008-03-23 13:30:00	15.796	15.27		14.864		14.524
2008-03-23 14:00:00	15.819	15.294		14.864		14.548
2008-03-23 14:30:00	15.819	15.27		14.864		14.548
2008-03-23 15:00:00	15.819	15.294		14.864		14.561
2008-03-23 15:30:00	15.819	15.294		14.912		14.585
2008-03-23 16:00:00	15.819	15.294		14.96		14.597
2008-03-23 16:30:00	15.819	15.294		15.008		14.61
2008-03-23 17:00:00	15.819	15.294		14.936		14.61
2008-03-23 17:30:00	15.819	15.27		14.96		14.622
2008-03-23 18:00:00	15.819	15.27		14.936		14.622
2008-03-23 18:30:00	15.819	15.294		14.984		14.622
2008-03-23 19:00:00	15.819	15.27		14.768		14.634
2008-03-23 19:30:00	15.819	15.27		14.768		14.634
2008-03-23 20:00:00	15.819	15.27		14.792		14.634
2008-03-23 20:30:00	15.843	15.27		14.816		14.548
2008-03-23 21:00:00	15.843	15.223		14.936		14.524
2008-03-23 21:30:00	15.843	15.247		15.008		14.548
2008-03-23 22:00:00	15.819	15.223		14.912		14.548
2008-03-23 22:30:00	15.819	15.223		14.984		14.536
2008-03-23 23:00:00	15.819	15.247		14.984		14.536
2008-03-23 23:30:00	15.819	15.27		14.936		14.548
2008-03-24	15.819	15.294		14.912		14.548
2008-03-24 00:30:00	15.796	15.342		14.912		14.548
2008-03-24 01:00:00	15.772	15.342		14.888		14.561
2008-03-24 01:30:00	15.819	15.27		14.888		14.597
2008-03-24 02:00:00	15.796	15.27		14.864		14.622
2008-03-24 02:30:00	15.819	15.27		14.864		14.634
2008-03-24 03:00:00	15.867	15.247		14.864		14.622
2008-03-24 03:30:00	15.843	15.247		14.864		14.524
2008-03-24 04:00:00	15.843	15.27		14.864		14.487
2008-03-24 04:30:00	15.843	15.247		14.864		14.487
2008-03-24 05:00:00	15.843	15.247		14.888		14.487
2008-03-24 05:30:00	15.843	15.247		14.864		14.475
2008-03-24 06:00:00	15.843	15.223		14.864		14.524
2008-03-24 06:30:00	15.843	15.223		14.864		14.536
2008-03-24 07:00:00	15.843	15.199		14.864		14.45
2008-03-24 07:30:00	15.843	15.223		14.864		14.475
2008-03-24 08:00:00	15.843	15.223		14.888		14.524
2008-03-24 08:30:00	15.843	15.175		14.888		14.548
2008-03-24 09:00:00	15.867	15.175		14.888		14.548
2008-03-24 09:30:00	15.867	15.199		14.912		14.561
2008-03-24 10:00:00	15.867	15.175		14.912		14.561
2008-03-24 10:30:00	15.891	15.199		14.912		14.573
2008-03-24 11:00:00	15.915	15.223		14.912		14.511
2008-03-24 11:30:00	15.939	15.247		14.912		14.511
2008-03-24 12:00:00	15.939	15.27		14.936		14.536
2008-03-24 12:30:00	15.963	15.27		14.936		14.548
2008-03-24 13:00:00	15.963	15.294		14.96		14.561
2008-03-24 13:30:00	15.986	15.318		14.96		14.561
2008-03-24 14:00:00	16.01	15.318		14.96		14.585
2008-03-24 14:30:00	16.01	15.318		14.96		14.597
2008-03-24 15:00:00	16.01	15.27		14.984		14.61
2008-03-24 15:30:00	16.01	15.27		14.984		14.61
2008-03-24 16:00:00	15.986	15.27		14.984		14.622
2008-03-24 16:30:00	15.963	15.27		15.008		14.647
2008-03-24 17:00:00	15.963	15.294		15.031		14.536
2008-03-24 17:30:00	15.915	15.247		15.055		14.536
2008-03-24 18:00:00	15.843	15.27		15.031		14.548
2008-03-24 18:30:00	15.843	15.27		15.055		14.548
2008-03-24 19:00:00	15.819	15.27		15.008		14.548
2008-03-24 19:30:00	15.796	15.27		15.008		14.548
2008-03-24 20:00:00	15.676	15.247		14.984		14.561
2008-03-24 20:30:00	15.509	15.223		14.936		14.561
2008-03-24 21:00:00	15.414	15.199		14.912		14.561
2008-03-24 21:30:00	15.366	15.223		14.864		14.561
2008-03-24 22:00:00	15.342	15.199		14.888		14.561
2008-03-24 22:30:00	15.318	15.199		14.84		14.561
2008-03-24 23:00:00	15.294	15.199		14.84		14.561
2008-03-24 23:30:00	15.294	15.223		14.792		14.561
2008-03-25	15.294	15.175		14.768		14.561
2008-03-25 00:30:00	15.27	15.151		14.768		14.462
2008-03-25 01:00:00	15.27	15.151		14.768		14.462
2008-03-25 01:30:00	15.27	15.151		14.768		14.462
2008-03-25 02:00:00	15.247	15.151		14.792		14.462
2008-03-25 02:30:00	15.223	15.151		14.816		14.475
2008-03-25 03:00:00	15.223	15.151		14.84		14.475
2008-03-25 03:30:00	15.223	15.151		14.84		14.475
2008-03-25 04:00:00	15.199	15.151		14.816		14.487
2008-03-25 04:30:00	15.199	15.103		14.816		14.499
2008-03-25 05:00:00	15.199	15.103		14.792		14.511
2008-03-25 05:30:00	15.199	15.103		14.745		14.524
2008-03-25 06:00:00	15.199	15.103		14.745		14.524
2008-03-25 06:30:00	15.199	15.127		14.745		14.561
2008-03-25 07:00:00	15.199	15.127		14.745		14.573
2008-03-25 07:30:00	15.199	15.127		14.745		14.573
2008-03-25 08:00:00	15.199	15.127		14.745		14.561
2008-03-25 08:30:00	15.223	15.103		14.721		14.511
2008-03-25 09:00:00	15.199	15.127		14.721		14.499
2008-03-25 09:30:00	15.199	15.079		14.721		14.499
2008-03-25 10:00:00	15.199	15.079		14.721		14.413
2008-03-25 10:30:00	15.223	15.079		14.721		14.388
2008-03-25 11:00:00	15.223	15.103		14.768		14.388
2008-03-25 11:30:00	15.223	15.103		14.768		14.388
2008-03-25 12:00:00	15.247	15.055		14.768		14.401
2008-03-25 12:30:00	15.223	15.008		14.792		14.413
2008-03-25 13:00:00	15.247	15.008		14.792		14.413
2008-03-25 13:30:00	15.247	15.008		14.792		14.413
2008-03-25 14:00:00	15.247	15.008		14.792		14.413
2008-03-25 14:30:00	15.247	14.96		14.768		14.401
2008-03-25 15:00:00	15.247	14.936		14.768		14.401
2008-03-25 15:30:00	15.247	14.912		14.768		14.401
2008-03-25 16:00:00	15.247	14.888		14.768		14.401
2008-03-25 16:30:00	15.27	14.888		14.745		14.413
2008-03-25 17:00:00	15.342	14.912		14.768		14.425
2008-03-25 17:30:00	15.366	14.888		14.768		14.425
2008-03-25 18:00:00	15.366	14.912		14.768		14.438
2008-03-25 18:30:00	15.39	14.912		14.792		14.438
2008-03-25 19:00:00	15.366	14.984		14.792		14.413
2008-03-25 19:30:00	15.39	14.984		14.792		14.413
2008-03-25 20:00:00	15.39	14.984		14.792		14.425
2008-03-25 20:30:00	15.318	15.008		14.792		14.425
2008-03-25 21:00:00	15.342	15.008		14.792		14.438
2008-03-25 21:30:00	15.414	15.008		14.792		14.45
2008-03-25 22:00:00	15.342	15.031		14.792		14.438
2008-03-25 22:30:00	15.318	15.031		14.792		14.438
2008-03-25 23:00:00	15.318	15.055		14.792		14.425
2008-03-25 23:30:00	15.27	15.055		14.816		14.425
2008-03-26	15.342	15.031		14.816		14.438
2008-03-26 00:30:00	15.247	15.031		14.84		14.438
2008-03-26 01:00:00	15.247	15.055		14.84		14.45
2008-03-26 01:30:00	15.223	15.103		14.864		14.45
2008-03-26 02:00:00	15.247	15.151		14.864		14.45
2008-03-26 02:30:00	15.247	15.175		14.864		14.45
2008-03-26 03:00:00	15.223	15.175		14.864		14.475
2008-03-26 03:30:00	15.247	15.151		14.864		14.475
2008-03-26 04:00:00	15.199	15.151		14.864		14.475
2008-03-26 04:30:00	15.247	15.151		14.888		14.475
2008-03-26 05:00:00	15.199	15.055		14.912		14.475
2008-03-26 05:30:00	15.199	15.055		14.936		14.475
2008-03-26 06:00:00	15.223	15.127		14.936		14.475
2008-03-26 06:30:00	15.175	15.151		14.936		14.487
2008-03-26 07:00:00	15.175	15.031		14.912		14.487
2008-03-26 07:30:00	15.175	14.984		14.912		14.438
2008-03-26 08:00:00	15.127	14.984		14.936		14.438
2008-03-26 08:30:00	15.175	14.984		14.936		14.438
2008-03-26 09:00:00	15.199	15.008		14.936		14.438
2008-03-26 09:30:00	15.223	15.008		14.912		14.438
2008-03-26 10:00:00	15.247	15.008		14.936		14.438
2008-03-26 10:30:00	15.247	15.031		14.936		14.425
2008-03-26 11:00:00	15.27	15.055		14.936		14.401
2008-03-26 11:30:00	15.294	15.055		14.912		14.401
2008-03-26 12:00:00	15.318	15.055		14.864		14.401
2008-03-26 12:30:00	15.294	14.984		14.816		14.401
2008-03-26 13:00:00	15.318	14.984		14.792		14.413
2008-03-26 13:30:00	15.247	14.984		14.745		14.413
2008-03-26 14:00:00	15.27	14.984		14.697		14.413
2008-03-26 14:30:00	15.247	14.984		14.697		14.425
2008-03-26 15:00:00	15.223	14.984		14.721		14.45
2008-03-26 15:30:00	15.342	14.984		14.721		14.462
2008-03-26 16:00:00	15.39	15.008		14.745		14.499
2008-03-26 16:30:00	15.39	15.008		14.745		14.475
2008-03-26 17:00:00	15.342	15.008		14.768		14.585
2008-03-26 17:30:00	15.438	15.008		14.768		14.61
2008-03-26 18:00:00	15.366	15.031		14.768		14.61
2008-03-26 18:30:00	15.414	15.055		14.768		14.61
2008-03-26 19:00:00	15.414	15.031		14.792		14.622
2008-03-26 19:30:00	15.438	15.008		14.792		14.647
2008-03-26 20:00:00	15.39	15.008		14.792		14.499
2008-03-26 20:30:00	15.39	14.984		14.816		14.499
2008-03-26 21:00:00	15.438	15.008		14.84		14.524
2008-03-26 21:30:00	15.557	15.079		14.84		14.524
2008-03-26 22:00:00	15.461	15.151		14.84		14.524
2008-03-26 22:30:00	15.557	15.199		14.84		14.511
2008-03-26 23:00:00	15.509	15.151		14.864		14.487
2008-03-26 23:30:00	15.533	14.96		14.888		14.487
2008-03-27	15.557	14.984		14.888		14.499
2008-03-27 00:30:00	15.461	15.103		14.888		14.511
2008-03-27 01:00:00	15.438	15.151		14.912		14.536
2008-03-27 01:30:00	15.342	15.151		14.96		14.585
2008-03-27 02:00:00	15.342	15.127		14.96		14.573
2008-03-27 02:30:00	15.342	15.223		14.96		14.573
2008-03-27 03:00:00	15.342	15.247		14.936		14.548
2008-03-27 03:30:00	15.342	15.127		14.912		14.561
2008-03-27 04:00:00	15.342	15.127		14.936		14.561
2008-03-27 04:30:00	15.366	15.103		14.96		14.585
2008-03-27 05:00:00	15.342	15.103		14.96		14.597
2008-03-27 05:30:00	15.39	15.079		14.984		14.524
2008-03-27 06:00:00	15.414	15.103		14.96		14.511
2008-03-27 06:30:00	15.438	15.103		14.936		14.511
2008-03-27 07:00:00	15.438	15.127		14.912		14.511
2008-03-27 07:30:00	15.438	15.127		14.912		14.511
2008-03-27 08:00:00	15.438	15.103		14.888		14.511
2008-03-27 08:30:00	15.461	15.103		14.864		14.511
2008-03-27 09:00:00	15.461	15.127		14.816		14.511
2008-03-27 09:30:00	15.414	15.127		14.816		14.511
2008-03-27 10:00:00	15.27	15.103		14.864		14.511
2008-03-27 10:30:00	15.438	15.127		14.864		14.511
2008-03-27 11:00:00	15.294	15.103		14.864		14.511
2008-03-27 11:30:00	15.39	15.079		14.84		14.524
2008-03-27 12:00:00	15.39	15.079		14.864		14.536
2008-03-27 12:30:00	15.414	15.103		14.84		14.548
2008-03-27 13:00:00	15.461	15.127		14.84		14.561
2008-03-27 13:30:00	15.509	15.127		14.816		14.561
2008-03-27 14:00:00	15.485	15.151		14.816		14.573
2008-03-27 14:30:00	15.509	15.151		14.792		14.573
2008-03-27 15:00:00	15.509	15.151		14.792		14.573
2008-03-27 15:30:00	15.509	15.151		14.792		14.585
2008-03-27 16:00:00	15.533	15.151		14.792		14.573
2008-03-27 16:30:00	15.533	15.151		14.792		14.573
2008-03-27 17:00:00	15.509	15.151		14.792		14.561
2008-03-27 17:30:00	15.509	15.151		14.816		14.561
2008-03-27 18:00:00	15.557	15.151		14.816		14.548
2008-03-27 18:30:00	15.629	15.151		14.816		14.561
2008-03-27 19:00:00	15.629	15.223		14.792		14.573
2008-03-27 19:30:00	15.557	15.247		14.792		14.597
2008-03-27 20:00:00	15.509	15.223		14.816		14.622
2008-03-27 20:30:00	15.533	15.175		14.792		14.647
2008-03-27 21:00:00	15.509	15.199		14.816		14.647
2008-03-27 21:30:00	15.485	15.27		14.816		14.659
2008-03-27 22:00:00	15.39	15.27		14.864		14.659
2008-03-27 22:30:00	15.39	15.247		14.912		14.585
2008-03-27 23:00:00	15.366	15.247		14.936		14.548
2008-03-27 23:30:00	15.342	15.247		14.864		14.462
2008-03-28	15.342	15.247		14.864		14.425
2008-03-28 00:30:00	15.342	15.247		14.816		14.45
2008-03-28 01:00:00	15.629	15.247		14.816		14.475
2008-03-28 01:30:00	15.629	15.223		14.888		14.499
2008-03-28 02:00:00	15.629	15.247		14.816		14.548
2008-03-28 02:30:00	15.629	15.247		14.816		14.597
2008-03-28 03:00:00	15.629	15.247		14.816		14.61
2008-03-28 03:30:00	15.629	15.247		14.84		14.622
2008-03-28 04:00:00	15.629	15.247		14.816		14.634
2008-03-28 04:30:00	15.629	15.247		14.816		14.536
2008-03-28 05:00:00	15.629	15.247		14.816		14.499
2008-03-28 05:30:00	15.557	15.223		14.816		14.487
2008-03-28 06:00:00	15.509	15.223		14.816		14.475
2008-03-28 06:30:00	15.485	15.223		14.816		14.475
2008-03-28 07:00:00	15.485	15.223		14.816		14.487
2008-03-28 07:30:00	15.485	15.199		14.816		14.499
2008-03-28 08:00:00	15.509	15.127		14.816		14.524
2008-03-28 08:30:00	15.509	15.127		14.84		14.536
2008-03-28 09:00:00	15.509	15.127		14.84		14.536
2008-03-28 09:30:00	15.557	15.151		14.84		14.548
2008-03-28 10:00:00	15.605	15.151		14.84		14.536
2008-03-28 10:30:00	15.629	15.199		14.84		14.524
2008-03-28 11:00:00	15.629	15.414		14.84		14.511
2008-03-28 11:30:00	15.629	15.366		14.888		14.499
2008-03-28 12:00:00	15.629	15.438		14.936		14.524
2008-03-28 12:30:00	15.509	15.127		14.912		14.548
2008-03-28 13:00:00	15.581	15.127		14.936		14.561
2008-03-28 13:30:00	15.629	15.127		14.864		14.511
2008-03-28 14:00:00	15.605	15.247		14.864		14.487
2008-03-28 14:30:00	15.557	15.294		14.864		14.487
2008-03-28 15:00:00	15.533	15.318		14.888		14.487
2008-03-28 15:30:00	15.438	15.366		14.888		14.499
2008-03-28 16:00:00	15.39	15.366		14.888		14.524
2008-03-28 16:30:00	15.39	15.39		14.84		14.536
2008-03-28 17:00:00	15.39	15.39		14.864		14.536
2008-03-28 17:30:00	15.39	15.39		14.864		14.548
2008-03-28 18:00:00	15.39	15.39		14.864		14.548
2008-03-28 18:30:00	15.39	15.414		14.84		14.536
2008-03-28 19:00:00	15.39	15.414		14.84		14.548
2008-03-28 19:30:00	15.39	15.414		14.84		14.511
2008-03-28 20:00:00	15.39	15.414		14.864		14.499
2008-03-28 20:30:00	15.39	15.39		14.84		14.487
2008-03-28 21:00:00	15.39	15.342		14.864		14.475
2008-03-28 21:30:00	15.39	15.342		14.84		14.401
2008-03-28 22:00:00	15.39	15.247		14.816		14.364
2008-03-28 22:30:00	15.366	15.247		14.816		14.376
2008-03-28 23:00:00	15.342	15.294		14.816		14.413
2008-03-28 23:30:00	15.342	15.055		14.84		14.462
2008-03-29	15.342	15.031		14.84		14.487
2008-03-29 00:30:00	15.342	15.055		14.84		14.499
2008-03-29 01:00:00	15.342	15.008		14.816		14.499
2008-03-29 01:30:00	15.342	15.008		14.816		14.511
2008-03-29 02:00:00	15.366	15.127		14.721		14.524
2008-03-29 02:30:00	15.366	15.199		14.721		14.524
2008-03-29 03:00:00	15.342	15.223		14.816		14.536
2008-03-29 03:30:00	15.342	15.127		14.768		14.536
2008-03-29 04:00:00	15.342	15.103		14.768		14.511
2008-03-29 04:30:00	15.342	15.175		14.792		14.487
2008-03-29 05:00:00	15.342	15.055		14.768		14.475
2008-03-29 05:30:00	15.342	15.055		14.745		14.475
2008-03-29 06:00:00	15.342	15.031		14.649		14.475
2008-03-29 06:30:00	15.342	15.008		14.649		14.475
2008-03-29 07:00:00	15.366	15.008		14.649		14.475
2008-03-29 07:30:00	15.366	14.96		14.697		14.487
2008-03-29 08:00:00	15.366	14.96		14.745		14.487
2008-03-29 08:30:00	15.366	14.96		14.768		14.548
2008-03-29 09:00:00	15.366	14.96		14.792		14.561
2008-03-29 09:30:00	15.366	14.984		14.792		14.561
2008-03-29 10:00:00	15.366	14.984		14.768		14.573
2008-03-29 10:30:00	15.39	14.96		14.721		14.561
2008-03-29 11:00:00	15.39	14.912		14.697		14.597
2008-03-29 11:30:00	15.39	14.912		14.721		14.487
2008-03-29 12:00:00	15.414	14.936		14.792		14.45
2008-03-29 12:30:00	15.438	15.031		14.816		14.45
2008-03-29 13:00:00	15.414	15.199		14.816		14.487
2008-03-29 13:30:00	15.366	15.151		14.816		14.487
2008-03-29 14:00:00	15.39	15.294		14.816		14.511
2008-03-29 14:30:00	15.39	15.079		14.816		14.45
2008-03-29 15:00:00	15.438	15.151		14.84		14.413
2008-03-29 15:30:00	15.414	15.175		14.84		14.388
2008-03-29 16:00:00	15.39	15.199		14.84		14.401
2008-03-29 16:30:00	15.414	15.175		14.84		14.401
2008-03-29 17:00:00	15.342	15.175		14.864		14.401
2008-03-29 17:30:00	15.366	15.175		14.84		14.425
2008-03-29 18:00:00	15.366	15.151		14.84		14.413
2008-03-29 18:30:00	15.366	15.175		14.864		14.413
2008-03-29 19:00:00	15.39	15.079		14.888		14.401
2008-03-29 19:30:00	15.27	15.055		14.912		14.376
2008-03-29 20:00:00	15.318	15.055		14.936		14.376
2008-03-29 20:30:00	15.366	15.079		14.936		14.376
2008-03-29 21:00:00	15.39	15.079		14.936		14.388
2008-03-29 21:30:00	15.39	15.079		14.936		14.401
2008-03-29 22:00:00	15.366	15.031		14.936		14.45
2008-03-29 22:30:00	15.366	15.031		14.936		14.462
2008-03-29 23:00:00	15.366	15.055		14.912		14.462
2008-03-29 23:30:00	15.27	15.127		14.912		14.462
2008-03-30	15.27	15.031		14.912		14.462
2008-03-30 00:30:00	15.294	15.055		14.888		14.475
2008-03-30 01:00:00	15.294	15.055		14.888		14.45
2008-03-30 01:30:00	15.294	15.031		14.768		14.462
2008-03-30 02:00:00	15.294	15.055		14.768		14.462
2008-03-30 02:30:00	15.318	14.984		14.768		14.475
2008-03-30 03:00:00	15.342	14.984		14.816		14.487
2008-03-30 03:30:00	15.342	15.008		14.84		14.511
2008-03-30 04:00:00	15.366	15.008		14.888		14.511
2008-03-30 04:30:00	15.342	15.079		14.888		14.561
2008-03-30 05:00:00	15.342	15.175		14.888		14.561
2008-03-30 05:30:00	15.342	15.199		14.888		14.597
2008-03-30 06:00:00	15.318	15.151		14.888		14.585
2008-03-30 06:30:00	15.318	15.103		14.888		14.585
2008-03-30 07:00:00	15.318	15.031		14.864		14.585
2008-03-30 07:30:00	15.318	15.103		14.888		14.499
2008-03-30 08:00:00	15.318	15.151		14.864		14.499
2008-03-30 08:30:00	15.342	15.294		14.816		14.511
2008-03-30 09:00:00	15.342	15.175		14.816		14.548
2008-03-30 09:30:00	15.342	15.294		14.84		14.548
2008-03-30 10:00:00	15.366	15.127		14.864		14.536
2008-03-30 10:30:00	15.366	15.151		14.888		14.548
2008-03-30 11:00:00	15.39	15.103		14.888		14.536
2008-03-30 11:30:00	15.366	15.199		14.912		14.536
2008-03-30 12:00:00	15.342	15.294		14.912		14.536
2008-03-30 12:30:00	15.39	15.27		14.912		14.524
2008-03-30 13:00:00	15.438	15.247		14.888		14.511
2008-03-30 13:30:00	15.438	15.223		14.888		14.425
2008-03-30 14:00:00	15.414	15.223		14.912		14.413
2008-03-30 14:30:00	15.414	15.199		14.912		14.401
2008-03-30 15:00:00	15.414	15.199		14.912		14.425
2008-03-30 15:30:00	15.366	15.199		14.936		14.438
2008-03-30 16:00:00	15.366	15.199		14.96		14.438
2008-03-30 16:30:00	15.366	15.223		14.96		14.425
2008-03-30 17:00:00	15.39	15.223		14.888		14.438
2008-03-30 17:30:00	15.366	15.175		14.84		14.45
2008-03-30 18:00:00	15.366	15.127		14.84		14.462
2008-03-30 18:30:00	15.366	15.151		14.84		14.487
2008-03-30 19:00:00	15.366	15.175		14.816		14.524
2008-03-30 19:30:00	15.366	15.151		14.816		14.524
2008-03-30 20:00:00	15.366	15.103		14.816		14.487
2008-03-30 20:30:00	15.366	15.127		14.816		14.499
2008-03-30 21:00:00	15.366	15.151		14.816		14.499
2008-03-30 21:30:00	15.366	15.103		14.816		14.499
2008-03-30 22:00:00	15.342	15.127		14.768		14.487
2008-03-30 22:30:00	15.342	15.151		14.792		14.487
2008-03-30 23:00:00	15.342	15.151		14.864		14.475
2008-03-30 23:30:00	15.366	15.175		14.816		14.499
2008-03-31	15.366	15.151		14.816		14.499
2008-03-31 00:30:00	15.366	15.175		14.768		14.499
2008-03-31 01:00:00	15.39	15.151		14.768		14.511
2008-03-31 01:30:00	15.414	15.151		14.816		14.524
2008-03-31 02:00:00	15.438	15.151		14.84		14.536
2008-03-31 02:30:00	15.438	15.127		14.84		14.536
2008-03-31 03:00:00	15.438	15.127		14.84		14.548
2008-03-31 03:30:00	15.461	15.103		14.745		14.573
2008-03-31 04:00:00	15.438	15.055		14.745		14.61
2008-03-31 04:30:00	15.438	15.079		14.745		14.634
2008-03-31 05:00:00	15.414	15.055		14.745		14.61
2008-03-31 05:30:00	15.414	15.079		14.745		14.61
2008-03-31 06:00:00	15.414	15.079		14.745		14.499
2008-03-31 06:30:00	15.414	15.127		14.768		14.475
2008-03-31 07:00:00	15.414	15.127		14.768		14.438
2008-03-31 07:30:00	15.414	15.151		14.768		14.438
2008-03-31 08:00:00	15.414	15.127		14.792		14.438
2008-03-31 08:30:00	15.414	15.127		14.816		14.388
2008-03-31 09:00:00	15.438	15.247		14.84		14.376
2008-03-31 09:30:00	15.438	15.27		14.816		14.388
2008-03-31 10:00:00	15.485	15.27		14.888		14.388
2008-03-31 10:30:00	15.461	15.294		14.888		14.388
2008-03-31 11:00:00	15.485	15.199		14.888		14.401
2008-03-31 11:30:00	15.39	15.247		14.888		14.413
2008-03-31 12:00:00	15.438	15.318		14.864		14.438
2008-03-31 12:30:00	15.461	15.27		14.84		14.462
2008-03-31 13:00:00	15.461	15.294		14.84		14.475
2008-03-31 13:30:00	15.461	15.27		14.816		14.364
2008-03-31 14:00:00	15.438	15.247		14.768		14.376
2008-03-31 14:30:00	15.461	15.27		14.721		14.388
2008-03-31 15:00:00	15.461	15.103		14.721		14.425
2008-03-31 15:30:00	15.461	15.055		14.768		14.475
2008-03-31 16:00:00	15.438	15.127		14.792		14.499
2008-03-31 16:30:00	15.414	15.079		14.768		14.548
2008-03-31 17:00:00	15.342	15.079		14.792		14.536
2008-03-31 17:30:00	15.342	15.079		14.792		14.536
2008-03-31 18:00:00	15.342	15.103		14.768		14.536
2008-03-31 18:30:00	15.366	15.103		14.745		14.524
2008-03-31 19:00:00	15.39	15.079		14.792		14.536
2008-03-31 19:30:00	15.39	15.055		14.792		14.548
2008-03-31 20:00:00	15.414	15.055		14.792		14.536
2008-03-31 20:30:00	15.414	15.055		14.816		14.524
2008-03-31 21:00:00	15.438	15.103		14.816		14.45
2008-03-31 21:30:00	15.438	15.079		14.84		14.438
2008-03-31 22:00:00	15.438	15.079		14.84		14.438
2008-03-31 22:30:00	15.438	15.079		14.864		14.438
2008-03-31 23:00:00	15.461	15.055		14.864		14.438
2008-03-31 23:30:00	15.438	15.031		14.84		14.45
2008-04-01	15.438	15.031		14.84		14.45
2008-04-01 00:30:00	15.438	15.031		14.84		14.45
2008-04-01 01:00:00	15.438	15.031		14.84		14.45
2008-04-01 01:30:00	15.414	15.008		14.816		14.462
2008-04-01 02:00:00	15.438	15.055		14.816		14.462
2008-04-01 02:30:00	15.485	15.055		14.816		14.475
2008-04-01 03:00:00	15.509	15.103		14.816		14.487
2008-04-01 03:30:00	15.509	15.151		14.84		14.499
2008-04-01 04:00:00	15.509	15.175		14.864		14.499
2008-04-01 04:30:00	15.509	15.223		14.792		14.511
2008-04-01 05:00:00	15.485	15.031		14.816		14.511
2008-04-01 05:30:00	15.485	15.031		14.84		14.364
2008-04-01 06:00:00	15.485	15.008		14.864		14.352
2008-04-01 06:30:00	15.485	15.031		14.84		14.352
2008-04-01 07:00:00	15.509	15.055		14.816		14.352
2008-04-01 07:30:00	15.509	15.055		14.816		14.352
2008-04-01 08:00:00	15.533	15.055		14.84		14.352
2008-04-01 08:30:00	15.533	15.055		14.864		14.425
2008-04-01 09:00:00	15.533	15.055		14.864		14.462
2008-04-01 09:30:00	15.557	15.055		14.816		14.487
2008-04-01 10:00:00	15.557	15.127		14.816		14.499
2008-04-01 10:30:00	15.557	15.079		14.816		14.425
2008-04-01 11:00:00	15.581	15.079		14.84		14.413
2008-04-01 11:30:00	15.557	15.079		14.84		14.401
2008-04-01 12:00:00	15.557	15.079		14.864		14.413
2008-04-01 12:30:00	15.533	15.055		14.864		14.413
2008-04-01 13:00:00	15.557	15.031		14.864		14.425
2008-04-01 13:30:00	15.557	14.984		14.864		14.499
2008-04-01 14:00:00	15.509	15.055		14.888		14.524
2008-04-01 14:30:00	15.533	15.055		14.888		14.536
2008-04-01 15:00:00	15.461	15.079		14.888		14.536
2008-04-01 15:30:00	15.533	15.079		14.912		14.536
2008-04-01 16:00:00	15.509	15.127		14.912		14.511
2008-04-01 16:30:00	15.509	15.103		14.912		14.462
2008-04-01 17:00:00	15.509	15.103		14.912		14.438
2008-04-01 17:30:00	15.485	15.127		14.936		14.438
2008-04-01 18:00:00	15.509	15.151		14.936		14.45
2008-04-01 18:30:00	15.533	15.151		14.96		14.462
2008-04-01 19:00:00	15.533	15.175		14.96		14.45
2008-04-01 19:30:00	15.557	15.175		14.96		14.45
2008-04-01 20:00:00	15.581	15.151		14.96		14.438
2008-04-01 20:30:00	15.581	15.175		14.936		14.438
2008-04-01 21:00:00	15.581	15.127		14.936		14.438
2008-04-01 21:30:00	15.581	15.127		14.936		14.438
2008-04-01 22:00:00	15.581	15.127		14.912		14.438
2008-04-01 22:30:00	15.605	15.199		14.936		14.438
2008-04-01 23:00:00	15.581	15.223		14.912		14.425
2008-04-01 23:30:00	15.581	15.223		14.888		14.425
2008-04-02	15.581	15.247		14.912		14.425
2008-04-02 00:30:00	15.581	15.27		14.936		14.425
2008-04-02 01:00:00	15.581	15.27		14.936		14.425
2008-04-02 01:30:00	15.581	15.27		14.936		14.438
2008-04-02 02:00:00	15.581	15.199		14.936		14.45
2008-04-02 02:30:00	15.605	15.199		14.96		14.462
2008-04-02 03:00:00	15.605	15.199		14.96		14.487
2008-04-02 03:30:00	15.581	15.199		14.912		14.524
2008-04-02 04:00:00	15.581	15.294		14.912		14.511
2008-04-02 04:30:00	15.557	15.294		14.888		14.499
2008-04-02 05:00:00	15.557	15.294		14.888		14.475
2008-04-02 05:30:00	15.533	15.247		14.936		14.475
2008-04-02 06:00:00	15.533	15.294		14.96		14.475
2008-04-02 06:30:00	15.533	15.318		14.984		14.511
2008-04-02 07:00:00	15.533	15.318		14.936		14.524
2008-04-02 07:30:00	15.485	15.342		14.864		14.548
2008-04-02 08:00:00	15.509	15.318		14.912		14.536
2008-04-02 08:30:00	15.533	15.318		14.912		14.487
2008-04-02 09:00:00	15.533	15.318		14.888		14.425
2008-04-02 09:30:00	15.509	15.294		14.864		14.462
2008-04-02 10:00:00	15.533	15.27		14.864		14.475
2008-04-02 10:30:00	15.533	15.342		14.84		14.524
2008-04-02 11:00:00	15.557	15.294		14.84		14.548
2008-04-02 11:30:00	15.605	15.27		14.816		14.561
2008-04-02 12:00:00	15.652	15.223		14.84		14.585
2008-04-02 12:30:00	15.652	15.27		14.864		14.573
2008-04-02 13:00:00	15.652	15.39		14.792		14.573
2008-04-02 13:30:00	15.652	15.414		14.84		14.585
2008-04-02 14:00:00	15.652	15.438		14.888		14.659
2008-04-02 14:30:00	15.652	15.438		14.96		14.511
2008-04-02 15:00:00	15.652	15.438		14.984		14.499
2008-04-02 15:30:00	15.676	15.438		14.96		14.487
2008-04-02 16:00:00	15.676	15.438		15.008		14.475
2008-04-02 16:30:00	15.676	15.438		14.984		14.462
2008-04-02 17:00:00	15.676	15.414		14.864		14.462
2008-04-02 17:30:00	15.7	15.414		14.864		14.462
2008-04-02 18:00:00	15.676	15.414		14.888		14.511
2008-04-02 18:30:00	15.676	15.414		14.912		14.511
2008-04-02 19:00:00	15.676	15.414		14.96		14.524
2008-04-02 19:30:00	15.652	15.414		14.936		14.524
2008-04-02 20:00:00	15.652	15.39		14.96		14.487
2008-04-02 20:30:00	15.652	15.342		14.96		14.475
2008-04-02 21:00:00	15.652	15.318		14.912		14.462
2008-04-02 21:30:00	15.629	15.318		14.864		14.475
2008-04-02 22:00:00	15.629	15.294		14.864		14.475
2008-04-02 22:30:00	15.629	15.294		14.912		14.475
2008-04-02 23:00:00	15.629	15.27		14.936		14.487
2008-04-02 23:30:00	15.605	15.247		14.936		14.487
2008-04-03	15.605	15.294		14.888		14.499
2008-04-03 00:30:00	15.605	15.247		14.84		14.511
2008-04-03 01:00:00	15.605	15.27		14.84		14.561
2008-04-03 01:30:00	15.605	15.223		14.864		14.585
2008-04-03 02:00:00	15.605	15.247		14.864		14.597
2008-04-03 02:30:00	15.605	15.318		14.864		14.61
2008-04-03 03:00:00	15.605	15.247		14.888		14.475
2008-04-03 03:30:00	15.605	15.318		14.888		14.475
2008-04-03 04:00:00	15.581	15.247		14.936		14.524
2008-04-03 04:30:00	15.581	15.294		14.936		14.524
2008-04-03 05:00:00	15.581	15.366		14.936		14.548
2008-04-03 05:30:00	15.581	15.39		14.936		14.561
2008-04-03 06:00:00	15.581	15.414		14.912		14.585
2008-04-03 06:30:00	15.581	15.438		14.912		14.622
2008-04-03 07:00:00	15.557	15.461		14.912		14.671
2008-04-03 07:30:00	15.557	15.366		14.912		14.585
2008-04-03 08:00:00	15.557	15.175		14.912		14.548
2008-04-03 08:30:00	15.581	15.342		14.888		14.548
2008-04-03 09:00:00	15.581	15.247		14.888		14.536
2008-04-03 09:30:00	15.581	15.27		14.864		14.524
2008-04-03 10:00:00	15.605	15.366		14.864		14.511
2008-04-03 10:30:00	15.629	15.27		14.864		14.524
2008-04-03 11:00:00	15.629	15.318		14.864		14.511
2008-04-03 11:30:00	15.652	15.342		14.864		14.499
2008-04-03 12:00:00	15.676	15.294		14.864		14.499
2008-04-03 12:30:00	15.676	15.175		14.864		14.511
2008-04-03 13:00:00	15.7	15.223		14.888		14.511
2008-04-03 13:30:00	15.7	15.103		14.888		14.45
2008-04-03 14:00:00	15.7	15.175		14.888		14.499
2008-04-03 14:30:00	15.724	15.175		14.864		14.511
2008-04-03 15:00:00	15.724	15.127		14.888		14.511
2008-04-03 15:30:00	15.724	15.103		14.888		14.524
2008-04-03 16:00:00	15.724	15.151		14.888		14.536
2008-04-03 16:30:00	15.724	15.247		14.912		14.548
2008-04-03 17:00:00	15.724	15.175		14.912		14.561
2008-04-03 17:30:00	15.724	15.199		14.912		14.585
2008-04-03 18:00:00	15.7	15.199		14.912		14.548
2008-04-03 18:30:00	15.7	15.294		14.936		14.475
2008-04-03 19:00:00	15.676	15.318		14.912		14.45
2008-04-03 19:30:00	15.676	15.247		14.912		14.45
2008-04-03 20:00:00	15.676	15.199		14.912		14.462
2008-04-03 20:30:00	15.652	15.199		14.912		14.388
2008-04-03 21:00:00	15.652	15.223		14.936		14.388
2008-04-03 21:30:00	15.652	15.39		14.936		14.388
2008-04-03 22:00:00	15.652	15.438		14.96		14.425
2008-04-03 22:30:00	15.676	15.318		14.96		14.524
2008-04-03 23:00:00	15.676	15.366		14.936		14.536
2008-04-03 23:30:00	15.629	15.27		14.96		14.511
2008-04-04	15.605	15.223		14.96		14.438
2008-04-04 00:30:00	15.557	15.175		14.984		14.45
2008-04-04 01:00:00	15.581	15.199		14.984		14.462
2008-04-04 01:30:00	15.557	15.247		14.768		14.438
2008-04-04 02:00:00	15.581	15.27		14.84		14.438
2008-04-04 02:30:00	15.581	15.27		14.912		14.438
2008-04-04 03:00:00	15.581	15.247		14.864		14.438
2008-04-04 03:30:00	15.605	15.199		14.912		14.438
2008-04-04 04:00:00	15.605	15.27		14.912		14.438
2008-04-04 04:30:00	15.533	15.294		14.888		14.45
2008-04-04 05:00:00	15.581	15.247		14.745		14.462
2008-04-04 05:30:00	15.581	15.199		14.721		14.462
2008-04-04 06:00:00	15.605	15.199		14.721		14.475
2008-04-04 06:30:00	15.605	15.199		14.745		14.475
2008-04-04 07:00:00	15.605	15.175		14.745		14.487
2008-04-04 07:30:00	15.581	15.175		14.792		14.499
2008-04-04 08:00:00	15.605	15.199		14.864		14.499
2008-04-04 08:30:00	15.605	15.175		14.816		14.536
2008-04-04 09:00:00	15.629	15.223		14.745		14.548
2008-04-04 09:30:00	15.629	15.247		14.721		14.548
2008-04-04 10:00:00	15.652	15.223		14.697		14.561
2008-04-04 10:30:00	15.676	15.223		14.697		14.561
2008-04-04 11:00:00	15.7	15.199		14.697		14.561
2008-04-04 11:30:00	15.748	15.199		14.697		14.561
2008-04-04 12:00:00	15.819	15.199		14.721		14.561
2008-04-04 12:30:00	15.915	15.199		14.721		14.561
2008-04-04 13:00:00	15.986	15.199		14.745		14.561
2008-04-04 13:30:00	16.01	15.247		14.768		14.561
2008-04-04 14:00:00	16.058	15.342		14.768		14.561
2008-04-04 14:30:00	16.082	15.39		14.792		14.573
2008-04-04 15:00:00	16.01	15.366		14.816		14.573
2008-04-04 15:30:00	16.01	15.318		14.864		14.524
2008-04-04 16:00:00	15.915	15.318		14.888		14.475
2008-04-04 16:30:00	15.867	15.342		14.912		14.475
2008-04-04 17:00:00	15.891	15.294		15.008		14.45
2008-04-04 17:30:00	15.843	15.27		14.96		14.45
2008-04-04 18:00:00	15.843	15.247		14.984		14.475
2008-04-04 18:30:00	15.819	15.247		14.984		14.499
2008-04-04 19:00:00	15.796	15.247		15.008		14.548
2008-04-04 19:30:00	15.748	15.27		15.008		14.61
2008-04-04 20:00:00	15.772	15.27		15.031		14.634
2008-04-04 20:30:00	15.772	15.294		15.031		14.499
2008-04-04 21:00:00	15.772	15.294		14.984		14.475
2008-04-04 21:30:00	15.748	15.294		14.984		14.487
2008-04-04 22:00:00	15.676	15.294		14.984		14.511
2008-04-04 22:30:00	15.629	15.294		14.936		14.475
2008-04-04 23:00:00	15.652	15.318		14.936		14.425
2008-04-04 23:30:00	15.652	15.27		14.912		14.425
2008-04-05	15.581	15.342		14.816		14.425
2008-04-05 00:30:00	15.581	15.27		14.84		14.425
2008-04-05 01:00:00	15.509	15.27		14.816		14.413
2008-04-05 01:30:00	15.605	15.247		14.84		14.438
2008-04-05 02:00:00	15.461	15.247		14.84		14.45
2008-04-05 02:30:00	15.581	15.247		14.84		14.475
2008-04-05 03:00:00	15.652	15.247		14.816		14.475
2008-04-05 03:30:00	15.7	15.27		14.816		14.475
2008-04-05 04:00:00	15.748	15.342		14.816		14.487
2008-04-05 04:30:00	15.676	15.27		14.816		14.511
2008-04-05 05:00:00	15.7	15.294		14.84		14.536
2008-04-05 05:30:00	15.724	15.27		14.768		14.561
2008-04-05 06:00:00	15.724	15.27		14.673		14.573
2008-04-05 06:30:00	15.7	15.27		14.697		14.585
2008-04-05 07:00:00	15.7	15.342		14.721		14.597
2008-04-05 07:30:00	15.652	15.318		14.745		14.622
2008-04-05 08:00:00	15.629	15.342		14.768		14.622
2008-04-05 08:30:00	15.652	15.318		14.768		14.634
2008-04-05 09:00:00	15.652	15.461		14.768		14.573
2008-04-05 09:30:00	15.652	15.533		14.792		14.524
2008-04-05 10:00:00	15.652	15.485		14.792		14.487
2008-04-05 10:30:00	15.652	15.342		14.816		14.487
2008-04-05 11:00:00	15.652	15.342		14.816		14.475
2008-04-05 11:30:00	15.629	15.294		14.816		14.475
2008-04-05 12:00:00	15.629	15.318		14.864		14.487
2008-04-05 12:30:00	15.652	15.318		14.888		14.487
2008-04-05 13:00:00	15.676	15.342		14.936		14.511
2008-04-05 13:30:00	15.676	15.461		14.96		14.524
2008-04-05 14:00:00	15.676	15.533		14.96		14.524
2008-04-05 14:30:00	15.676	15.318		15.008		14.511
2008-04-05 15:00:00	15.676	15.27		14.936		14.499
2008-04-05 15:30:00	15.652	15.27		14.912		14.475
2008-04-05 16:00:00	15.676	15.247		14.912		14.487
2008-04-05 16:30:00	15.676	15.27		14.912		14.499
2008-04-05 17:00:00	15.629	15.366		14.912		14.499
2008-04-05 17:30:00	15.652	15.27		14.888		14.413
2008-04-05 18:00:00	15.676	15.223		14.912		14.425
2008-04-05 18:30:00	15.652	15.175		14.888		14.438
2008-04-05 19:00:00	15.652	15.223		14.888		14.487
2008-04-05 19:30:00	15.581	15.27		14.888		14.524
2008-04-05 20:00:00	15.605	15.247		14.912		14.536
2008-04-05 20:30:00	15.605	15.223		14.96		14.548
2008-04-05 21:00:00	15.605	15.199		14.888		14.536
2008-04-05 21:30:00	15.629	15.199		14.888		14.536
2008-04-05 22:00:00	15.652	15.199		14.912		14.487
2008-04-05 22:30:00	15.676	15.199		14.936		14.475
2008-04-05 23:00:00	15.652	15.199		14.912		14.475
2008-04-05 23:30:00	15.629	15.175		14.912		14.475
2008-04-06	15.652	15.223		14.912		14.487
2008-04-06 00:30:00	15.676	15.199		14.816		14.475
2008-04-06 01:00:00	15.676	15.223		14.84		14.499
2008-04-06 01:30:00	15.676	15.199		14.84		14.524
2008-04-06 02:00:00	15.652	15.247		14.936		14.548
2008-04-06 02:30:00	15.629	15.294		14.84		14.573
2008-04-06 03:00:00	15.605	15.247		14.912		14.573
2008-04-06 03:30:00	15.605	15.247		14.936		14.548
2008-04-06 04:00:00	15.605	15.223		14.912		14.548
2008-04-06 04:30:00	15.533	15.247		14.888		14.573
2008-04-06 05:00:00	15.509	15.27		14.888		14.585
2008-04-06 05:30:00	15.509	15.366		14.84		14.573
2008-04-06 06:00:00	15.533	15.318		14.864		14.561
2008-04-06 06:30:00	15.557	15.39		14.864		14.573
2008-04-06 07:00:00	15.557	15.366		14.864		14.462
2008-04-06 07:30:00	15.605	15.199		14.864		14.45
2008-04-06 08:00:00	15.629	15.127		14.888		14.438
2008-04-06 08:30:00	15.652	15.151		14.936		14.438
2008-04-06 09:00:00	15.676	15.151		14.936		14.425
2008-04-06 09:30:00	15.676	15.151		14.888		14.425
2008-04-06 10:00:00	15.7	15.103		14.912		14.425
2008-04-06 10:30:00	15.7	15.079		14.912		14.425
2008-04-06 11:00:00	15.7	15.079		14.912		14.438
2008-04-06 11:30:00	15.724	15.055		14.888		14.45
2008-04-06 12:00:00	15.724	15.055		14.888		14.462
2008-04-06 12:30:00	15.724	15.031		14.888		14.462
2008-04-06 13:00:00	15.7	15.055		14.888		14.475
2008-04-06 13:30:00	15.724	15.079		14.697		14.487
2008-04-06 14:00:00	15.724	15.103		14.721		14.499
2008-04-06 14:30:00	15.7	15.127		14.745		14.511
2008-04-06 15:00:00	15.7	15.103		14.745		14.511
2008-04-06 15:30:00	15.724	15.103		14.792		14.511
2008-04-06 16:00:00	15.676	15.103		14.816		14.524
2008-04-06 16:30:00	15.605	15.079		14.816		14.524
2008-04-06 17:00:00	15.605	15.103		14.84		14.524
2008-04-06 17:30:00	15.557	15.103		14.84		14.536
2008-04-06 18:00:00	15.485	15.127		14.84		14.536
2008-04-06 18:30:00	15.557	15.103		14.864		14.548
2008-04-06 19:00:00	15.629	15.151		14.864		14.548
2008-04-06 19:30:00	15.629	15.127		14.888		14.548
2008-04-06 20:00:00	15.581	15.127		14.816		14.548
2008-04-06 20:30:00	15.581	15.103		14.816		14.475
2008-04-06 21:00:00	15.581	15.103		14.84		14.425
2008-04-06 21:30:00	15.581	15.103		14.864		14.413
2008-04-06 22:00:00	15.581	15.103		14.888		14.401
2008-04-06 22:30:00	15.629	15.127		14.84		14.388
2008-04-06 23:00:00	15.629	15.151		14.816		14.413
2008-04-06 23:30:00	15.629	15.151		14.768		14.425
2008-04-07	15.557	15.103		14.816		14.425
2008-04-07 00:30:00	15.581	15.103		14.768		14.438
2008-04-07 01:00:00	15.605	15.079		14.768		14.475
2008-04-07 01:30:00	15.605	15.103		14.768		14.487
2008-04-07 02:00:00	15.605	15.127		14.792		14.524
2008-04-07 02:30:00	15.581	15.127		14.816		14.573
2008-04-07 03:00:00	15.581	15.103		14.84		14.536
2008-04-07 03:30:00	15.605	15.127		14.792		14.536
2008-04-07 04:00:00	15.581	15.127		14.792		14.536
2008-04-07 04:30:00	15.581	15.103		14.768		14.499
2008-04-07 05:00:00	15.581	15.103		14.768		14.536
2008-04-07 05:30:00	15.533	15.103		14.768		14.573
2008-04-07 06:00:00	15.533	15.175		14.768		14.597
2008-04-07 06:30:00	15.533	15.175		14.768		14.548
2008-04-07 07:00:00	15.533	15.151		14.792		14.536
2008-04-07 07:30:00	15.509	15.079		14.792		14.524
2008-04-07 08:00:00	15.461	15.127		14.792		14.524
2008-04-07 08:30:00	15.461	15.151		14.816		14.524
2008-04-07 09:00:00	15.485	15.151		14.864		14.511
2008-04-07 09:30:00	15.509	15.151		14.864		14.499
2008-04-07 10:00:00	15.509	15.175		14.84		14.45
2008-04-07 10:30:00	15.485	15.151		14.84		14.45
2008-04-07 11:00:00	15.509	15.127		14.84		14.475
2008-04-07 11:30:00	15.557	15.103		14.864		14.511
2008-04-07 12:00:00	15.581	15.103		14.864		14.511
2008-04-07 12:30:00	15.581	15.103		14.864		14.524
2008-04-07 13:00:00	15.605	15.103		14.888		14.524
2008-04-07 13:30:00	15.605	15.127		14.888		14.536
2008-04-07 14:00:00	15.581	15.151		14.888		14.548
2008-04-07 14:30:00	15.533	15.151		14.888		14.487
2008-04-07 15:00:00	15.605	15.175		14.864		14.475
2008-04-07 15:30:00	15.581	15.175		14.888		14.475
2008-04-07 16:00:00	15.581	15.151		14.912		14.475
2008-04-07 16:30:00	15.485	15.151		14.912		14.475
2008-04-07 17:00:00	15.461	15.175		14.936		14.475
2008-04-07 17:30:00	15.438	15.175		14.936		14.475
2008-04-07 18:00:00	15.414	15.175		14.936		14.475
2008-04-07 18:30:00	15.414	15.199		14.936		14.475
2008-04-07 19:00:00	15.461	15.199		14.912		14.487
2008-04-07 19:30:00	15.533	15.175		14.888		14.487
2008-04-07 20:00:00	15.557	15.175		14.888		14.499
2008-04-07 20:30:00	15.533	15.151		14.912		14.511
2008-04-07 21:00:00	15.557	15.151		14.936		14.511
2008-04-07 21:30:00	15.581	15.103		14.936		14.524
2008-04-07 22:00:00	15.581	15.103		14.912		14.536
2008-04-07 22:30:00	15.581	15.127		14.888		14.536
2008-04-07 23:00:00	15.533	15.127		14.936		14.536
2008-04-07 23:30:00	15.533	15.175		14.96		14.536
2008-04-08	15.581	15.175		14.96		14.536
2008-04-08 00:30:00	15.509	15.199		14.96		14.536
2008-04-08 01:00:00	15.461	15.199		14.936		14.536
2008-04-08 01:30:00	15.485	15.151		14.96		14.536
2008-04-08 02:00:00	15.366	15.151		14.96		14.524
2008-04-08 02:30:00	15.438	15.175		14.936		14.524
2008-04-08 03:00:00	15.414	15.175		14.96		14.511
2008-04-08 03:30:00	15.461	15.175		14.96		14.499
2008-04-08 04:00:00	15.581	15.175		14.96		14.487
2008-04-08 04:30:00	15.605	15.199		14.96		14.499
2008-04-08 05:00:00	15.485	15.199		14.936		14.511
2008-04-08 05:30:00	15.485	15.199		14.984		14.524
2008-04-08 06:00:00	15.485	15.223		14.984		14.524
2008-04-08 06:30:00	15.485	15.223		15.008		14.524
2008-04-08 07:00:00	15.509	15.223		14.816		14.524
2008-04-08 07:30:00	15.509	15.223		14.864		14.511
2008-04-08 08:00:00	15.533	15.199		14.768		14.511
2008-04-08 08:30:00	15.533	15.199		14.768		14.524
2008-04-08 09:00:00	15.557	15.199		14.745		14.511
2008-04-08 09:30:00	15.533	15.199		14.768		14.487
2008-04-08 10:00:00	15.557	15.199		14.816		14.487
2008-04-08 10:30:00	15.581	15.199		14.816		14.487
2008-04-08 11:00:00	15.605	15.199		14.84		14.487
2008-04-08 11:30:00	15.652	15.199		14.864		14.499
2008-04-08 12:00:00	15.7	15.247		14.816		14.499
2008-04-08 12:30:00	15.652	15.27		14.768		14.499
2008-04-08 13:00:00	15.581	15.223		14.768		14.499
2008-04-08 13:30:00	15.629	15.223		14.792		14.499
2008-04-08 14:00:00	15.652	15.223		14.768		14.499
2008-04-08 14:30:00	15.7	15.247		14.745		14.499
2008-04-08 15:00:00	15.724	15.247		14.816		14.499
2008-04-08 15:30:00	15.629	15.223		14.864		14.499
2008-04-08 16:00:00	15.676	15.247		14.888		14.499
2008-04-08 16:30:00	15.748	15.247		14.912		14.499
2008-04-08 17:00:00	15.772	15.247		14.912		14.499
2008-04-08 17:30:00	15.748	15.199		14.936		14.499
2008-04-08 18:00:00	15.652	15.223		14.888		14.499
2008-04-08 18:30:00	15.629	15.223		14.888		14.499
2008-04-08 19:00:00	15.629	15.247		14.888		14.499
2008-04-08 19:30:00	15.581	15.247		14.888		14.499
2008-04-08 20:00:00	15.629	15.247		14.864		14.499
2008-04-08 20:30:00	15.629	15.247		14.864		14.511
2008-04-08 21:00:00	15.629	15.247		14.888		14.511
2008-04-08 21:30:00	15.605	15.247		14.888		14.511
2008-04-08 22:00:00	15.629	15.247		14.912		14.511
2008-04-08 22:30:00	15.676	15.247		14.912		14.524
2008-04-08 23:00:00	15.676	15.247		14.912		14.524
2008-04-08 23:30:00	15.676	15.247		14.912		14.524
2008-04-09	15.676	15.223		14.888		14.524
2008-04-09 00:30:00	15.652	15.223		14.912		14.499
2008-04-09 01:00:00	15.652	15.223		14.912		14.462
2008-04-09 01:30:00	15.652	15.223		14.936		14.438
2008-04-09 02:00:00	15.652	15.223		14.888		14.45
2008-04-09 02:30:00	15.652	15.223		14.912		14.438
2008-04-09 03:00:00	15.652	15.223		14.864		14.438
2008-04-09 03:30:00	15.629	15.223		14.84		14.438
2008-04-09 04:00:00	15.629	15.223		14.84		14.438
2008-04-09 04:30:00	15.629	15.247		14.816		14.438
2008-04-09 05:00:00	15.629	15.294		14.84		14.438
2008-04-09 05:30:00	15.629	15.247		14.84		14.45
2008-04-09 06:00:00	15.629	15.247		14.816		14.462
2008-04-09 06:30:00	15.652	15.247		14.816		14.475
2008-04-09 07:00:00	15.629	15.247		14.888		14.475
2008-04-09 07:30:00	15.629	15.247		14.936		14.487
2008-04-09 08:00:00	15.629	15.342		14.745		14.487
2008-04-09 08:30:00	15.652	15.247		14.816		14.487
2008-04-09 09:00:00	15.652	15.294		14.888		14.487
2008-04-09 09:30:00	15.652	15.27		14.912		14.499
2008-04-09 10:00:00	15.652	15.247		14.936		14.499
2008-04-09 10:30:00	15.652	15.247		14.936		14.511
2008-04-09 11:00:00	15.629	15.294		14.936		14.511
2008-04-09 11:30:00	15.652	15.294		14.936		14.524
2008-04-09 12:00:00	15.629	15.247		14.888		14.536
2008-04-09 12:30:00	15.676	15.318		14.912		14.524
2008-04-09 13:00:00	15.748	15.438		14.745		14.524
2008-04-09 13:30:00	15.7	15.27		14.792		14.524
2008-04-09 14:00:00	15.724	15.27		14.792		14.475
2008-04-09 14:30:00	15.724	15.366		14.792		14.475
2008-04-09 15:00:00	15.772	15.366		14.792		14.475
2008-04-09 15:30:00	15.676	15.342		14.792		14.475
2008-04-09 16:00:00	15.748	15.39		14.816		14.487
2008-04-09 16:30:00	15.748	15.247		14.816		14.499
2008-04-09 17:00:00	15.676	15.294		14.84		14.511
2008-04-09 17:30:00	15.7	15.27		14.84		14.499
2008-04-09 18:00:00	15.7	15.247		14.864		14.487
2008-04-09 18:30:00	15.676	15.247		14.888		14.475
2008-04-09 19:00:00	15.652	15.247		14.912		14.475
2008-04-09 19:30:00	15.581	15.247		14.912		14.475
2008-04-09 20:00:00	15.581	15.366		14.936		14.462
2008-04-09 20:30:00	15.581	15.151		14.936		14.475
2008-04-09 21:00:00	15.557	15.175		14.912		14.462
2008-04-09 21:30:00	15.509	15.199		14.912		14.462
2008-04-09 22:00:00	15.533	15.127		14.888		14.462
2008-04-09 22:30:00	15.533	15.103		14.792		14.462
2008-04-09 23:00:00	15.533	15.079		14.768		14.462
2008-04-09 23:30:00	15.557	15.079		14.768		14.475
2008-04-10	15.581	15.079		14.721		14.487
2008-04-10 00:30:00	15.557	15.055		14.673		14.475
2008-04-10 01:00:00	15.605	15.055		14.673		14.487
2008-04-10 01:30:00	15.605	15.055		14.745		14.487
2008-04-10 02:00:00	15.605	15.151		14.673		14.499
2008-04-10 02:30:00	15.605	15.151		14.625		14.511
2008-04-10 03:00:00	15.605	15.103		14.673		14.511
2008-04-10 03:30:00	15.605	15.103		14.768		14.499
2008-04-10 04:00:00	15.605	15.079		14.816		14.499
2008-04-10 04:30:00	15.605	15.079		14.84		14.499
2008-04-10 05:00:00	15.605	15.079		14.697		14.499
2008-04-10 05:30:00	15.605	15.079		14.816		14.487
2008-04-10 06:00:00	15.605	15.127		14.816		14.487
2008-04-10 06:30:00	15.605	15.103		14.864		14.487
2008-04-10 07:00:00	15.605	15.103		14.864		14.487
2008-04-10 07:30:00	15.629	15.103		14.888		14.499
2008-04-10 08:00:00	15.629	15.103		14.888		14.499
2008-04-10 08:30:00	15.629	15.079		14.888		14.499
2008-04-10 09:00:00	15.652	15.079		14.888		14.499
2008-04-10 09:30:00	15.676	15.103		14.912		14.499
2008-04-10 10:00:00	15.676	15.079		14.792		14.499
2008-04-10 10:30:00	15.7	15.079		14.768		14.511
2008-04-10 11:00:00	15.7	15.103		14.768		14.511
2008-04-10 11:30:00	15.7	15.127		14.816		14.511
2008-04-10 12:00:00	15.7	15.103		14.816		14.475
2008-04-10 12:30:00	15.676	15.103		14.84		14.475
2008-04-10 13:00:00	15.676	15.103		14.864		14.388
2008-04-10 13:30:00	15.676	15.079		14.912		14.413
2008-04-10 14:00:00	15.652	15.079		14.912		14.438
[truncated: 17,035 more rows]
