# Supplementary material for: Effects of Water Depth, Seasonal Exposure, and Substrate Orientation on Microbial Bioerosion in the Ionian Sea (Eastern Mediterranean)
Source: PLoS One. 2015 Apr 20;10(4):e0126495. doi: 10.1371/journal.pone.0126495 (PMC4404344; doi:10.1371/journal.pone.0126495)
Supplement: S2 Table — (XLSX) [file pone.0126495.s004.xlsx]

## Sheet: Carbonate budget
Data in support of "Effects of bathymetry, seasonal exposure, and substrate orientation on microbial bioerosion in the Ionian Sea (Eastern Mediterranean) by Färber C, Wisshak M, Pyko I, Bellou N, Freiwald A
Depth (m)	Orientation	Exposure	Substrate	# Panel	Accretion rates (g m-2 yr -1)	Bioerosion rates (g m-2 yr -1)	Net limestone erosion rates (g m-2 yr -1)
15	Down	Summer	Limestone	357	190.313	18.2387	172.07
15	Down	Summer	Limestone	339	130.705	26.529	104.18
15	Down	Summer	Limestone	412	99.0694	21.5548	77.51
15	Down	Summer	Limestone	330	219.047	28.1871	190.86
15	Down	Summer	Limestone	498	110.974	23.2129	87.76
15	Down	Summer	Limestone	367	148.728	26.529	122.2
15	Down	Summer	PVC	574	57.7504
15	Down	Summer	PVC	473	62.6085
15	Down	Summer	PVC	439	72.9714
15	Down	Summer	PVC	479	82.5385
15	Down	Summer	PVC	386	84.7934
15	Down	Summer	PVC	444	64.1505
15	Up	Summer	Limestone	353	28.1871	81.2452	-53.06
15	Up	Summer	Limestone	362	33.1613	79.5871	-46.43
15	Up	Summer	Limestone	414	29.8452	77.929	-48.08
15	Up	Summer	Limestone	411	36.4774	92.8516	-56.37
15	Up	Summer	Limestone	337	28.1871	54.7161	-26.53
15	Up	Summer	Limestone	342	34.8194	101.142	-66.32
15	Up	Summer	PVC	452	13.563
15	Up	Summer	PVC	480	16.4646
15	Up	Summer	PVC	401	8.35665
15	Up	Summer	PVC	477	22.9974
15	Up	Summer	PVC	405	11.4572
15	Up	Summer	PVC	403	14.1433
15	Down	One Year	Limestone	177	185.813	37.7248	148.09
15	Down	One Year	Limestone	190	164.687	34.8954	129.79
15	Down	One Year	Limestone	91	115.523	36.7817	78.74
15	Down	One Year	Limestone	214	200.073	26.4073	173.67
15	Down	One Year	Limestone	440	337.637	40.5541	297.08
15	Down	One Year	Limestone	157	274.042	27.3505	246.69
15	Down	One Year	PVC	365	54.3803
15	Down	One Year	PVC	368	52.4186
15	Down	One Year	PVC	321	36.8099
15	Down	One Year	PVC	493	40.5447
15	Down	One Year	PVC	511	38.517
15	Down	One Year	PVC	508	53.7201
15	Up	One Year	Limestone	301	19.598	94.3119	-74.71
15	Up	One Year	Limestone	407	20.9844	120.719	-99.73
15	Up	One Year	Limestone	194	21.0976	69.7908	-48.69
15	Up	One Year	Limestone	410	21.1259	83.9376	-62.81
15	Up	One Year	Limestone	456	23.2573	85.8239	-62.57
15	Up	One Year	Limestone	155	17.1082	61.3028	-44.19
15	Up	One Year	PVC	521	5.07398
15	Up	One Year	PVC	517	6.47923
15	Up	One Year	PVC	518	6.48866
15	Up	One Year	PVC	516	8.65783
15	Up	One Year	PVC	523	7.43178
15	Up	One Year	PVC	331	9.71413
50	Down	Summer	Limestone	496	72.5735	16.5806	55.99
50	Down	Summer	Limestone	495	291.521	21.5548	269.97
50	Down	Summer	Limestone	454	139.609	18.2387	121.37
50	Down	Summer	Limestone	372	146.374	18.2387	128.14
50	Down	Summer	Limestone	446	155.858	14.9226	140.94
50	Down	Summer	Limestone	510	97.2621	16.5806	80.68
50	Down	Summer	PVC	500	420.518
50	Down	Summer	PVC	499	160.302
50	Down	Summer	PVC	564	213.426
50	Down	Summer	PVC	504	63.6199
50	Down	Summer	PVC	407	45.547
50	Down	Summer	PVC	408	139.99
50	Up	Summer	Limestone	368	61.3484	29.8452	31.5
50	Up	Summer	Limestone	377	86.2525	26.529	59.72
50	Up	Summer	Limestone	453	91.0609	36.4774	54.58
50	Up	Summer	Limestone	448	49.2114	23.2129	26
50	Up	Summer	Limestone	421	83.3343	26.529	56.81
50	Up	Summer	Limestone	383	111.803	31.5032	80.3
50	Up	Summer	PVC	530	94.2444
50	Up	Summer	PVC	503	56.0757
50	Up	Summer	PVC	501	102.767
50	Up	Summer	PVC	561	11.4572
50	Up	Summer	PVC	553	35.3997
50	Up	Summer	PVC	532	64.0676
50	Down	Winter	Limestone	459	24.0596	15.3106	8.75
50	Down	Winter	Limestone	182	47.4411	4.37447	43.07
50	Down	Winter	Limestone	213	78.2811	0	78.28
50	Down	Winter	Limestone	164	48.9066	0	48.91
50	Down	Winter	Limestone	181	0	0	0
50	Down	Winter	Limestone	3	60.3458	0	60.35
50	Down	Winter	PVC	460	38.7359
50	Down	Winter	PVC	507	47.1786
50	Down	Winter	PVC	483	40.9669
50	Down	Winter	PVC	424	65.2452
50	Down	Winter	PVC	385	32.0649
50	Down	Winter	PVC	362	36.9424
50	Up	Winter	Limestone	180	236.79	8.74894	228.04
50	Up	Winter	Limestone	158	44.3571	17.4979	26.86
50	Up	Winter	Limestone	86	21.8942	6.5617	15.33
50	Up	Winter	Limestone	154	39.4577	2.18723	37.27
50	Up	Winter	Limestone	81	34.099	2.18723	31.91
50	Up	Winter	Limestone	191	42.8042	10.9362	31.87
50	Up	Winter	PVC	462	16.6449
50	Up	Winter	PVC	498	39.5014
50	Up	Winter	PVC	642	19.4008
50	Up	Winter	PVC	425	23.2722
50	Up	Winter	PVC	458	34.602
50	Up	Winter	PVC	440	23.4034
50	Down	One Year	Limestone	441	260.857	16.033	244.82
50	Down	One Year	Limestone	475	283.407	20.7486	262.66
50	Down	One Year	Limestone	434	234.271	13.2037	221.07
50	Down	One Year	Limestone	503	267.487	26.4073	241.08
50	Down	One Year	Limestone	469	319.104	16.033	303.07
50	Down	One Year	Limestone	479	152.399	15.0899	137.31
50	Down	One Year	PVC	349	278.343
50	Down	One Year	PVC	526	254.303
50	Down	One Year	PVC	496	229.848
50	Down	One Year	PVC	641	137.648
50	Down	One Year	PVC	505	225.651
50	Down	One Year	PVC	509	258.622
50	Up	One Year	Limestone	429	60.3596	35.8385	24.52
50	Up	One Year	Limestone	467	84.428	37.7248	46.7
50	Up	One Year	Limestone	436	44.9868	31.1229	13.86
50	Up	One Year	Limestone	500	34.886	40.5541	-5.67
50	Up	One Year	Limestone	435	27.3505	30.1798	-2.83
50	Up	One Year	Limestone	461	108.647	38.6679	69.98
50	Up	One Year	PVC	495	89.502
50	Up	One Year	PVC	524	29.4159
50	Up	One Year	PVC	513	14.4392
50	Up	One Year	PVC	323	39.6865
50	Up	One Year	PVC	366	52.7958
50	Up	One Year	PVC	535	88.7287
100	Down	Summer	Limestone	333	94.2775	13.2645	81.01
100	Down	Summer	Limestone	417	128.848	4.97419	123.87
100	Down	Summer	Limestone	352	113.213	6.63226	106.58
100	Down	Summer	Limestone	371	92.0889	3.31613	88.77
100	Down	Summer	Limestone	340	89.8837	6.63226	83.25
100	Down	Summer	Limestone	328	98.2072	9.94839	88.26
100	Down	Summer	PVC	427	76.8679
100	Down	Summer	PVC	402	49.659
100	Down	Summer	PVC	397	100.28
100	Down	Summer	PVC	478	68.2459
100	Down	Summer	PVC	394	52.428
100	Down	Summer	PVC	430	58.2312
100	Up	Summer	Limestone	473	54.4011	6.63226	47.77
100	Up	Summer	Limestone	338	68.2625	13.2645	55
100	Up	Summer	Limestone	359	81.6431	6.63226	75.01
100	Up	Summer	Limestone	363	44.5688	9.94839	34.62
100	Up	Summer	Limestone	346	36.9748	0	36.97
100	Up	Summer	Limestone	365	65.1619	6.63226	58.53
100	Up	Summer	PVC	573	64.764
100	Up	Summer	PVC	463	60.1877
100	Up	Summer	PVC	433	33.8577
100	Up	Summer	PVC	578	56.4074
100	Up	Summer	PVC	527	47.3709
100	Up	Summer	PVC	465	31.4037
100	Down	Winter	Limestone	179	10.7831	0	10.7831
100	Down	Winter	Limestone	135	18.1759	0	18.18
100	Down	Winter	Limestone	299	13.5827	2.18723	11.4
100	Down	Winter	Limestone	465	14.6107	8.74894	5.86
100	Down	Winter	Limestone	172	13.5171	2.18723	11.33
100	Down	Winter	Limestone	185	22.4848	2.18723	20.3
100	Down	Winter	PVC	450	0.940511
100	Down	Winter	PVC	422	6.4086
100	Down	Winter	PVC	541	4.28698
100	Down	Winter	PVC	461	3.21523
100	Down	Winter	PVC	455	6.08051
100	Down	Winter	PVC	357	1.85915
100	Up	Winter	Limestone	5	60.1708	0	60.1708
100	Up	Winter	Limestone	395	12.2266	2.18723	10.04
100	Up	Winter	Limestone	409	22.6597	0	22.6597
100	Up	Winter	Limestone	68	15.3106	2.18723	13.12
100	Up	Winter	Limestone	163	9.95191	15.3106	-5.36
100	Up	Winter	Limestone	12	10.9362	0	10.9362
100	Up	Winter	PVC	475	1.6623
100	Up	Winter	PVC	409	7.65532
100	Up	Winter	PVC	417	5.14
100	Up	Winter	PVC	423	6.10238
100	Up	Winter	PVC	456	3.74017
100	Up	Winter	PVC	454	3.65268
100	Down	One Year	Limestone	343	73.9217	5.65872	68.26
100	Down	One Year	Limestone	320	44.6378	1.88624	42.75
100	Down	One Year	Limestone	325	99.8669	12.2606	87.61
100	Down	One Year	Limestone	349	38.9414	7.54495	31.4
100	Down	One Year	Limestone	329	29.6894	4.7156	24.97
100	Down	One Year	Limestone	322	64.9149	9.43119	55.48
100	Down	One Year	PVC	393	52.9184
100	Down	One Year	PVC	383	47.6275
100	Down	One Year	PVC	387	81.891
100	Down	One Year	PVC	392	19.5697
100	Down	One Year	PVC	406	35.433
100	Down	One Year	PVC	404	39.3469
100	Up	One Year	Limestone	366	31.7831	13.2037	18.58
100	Up	One Year	Limestone	360	29.5857	4.7156	24.87
100	Up	One Year	Limestone	324	44.6567	10.3743	34.28
100	Up	One Year	Limestone	351	17.0516	2.82936	14.22
100	Up	One Year	Limestone	413	21.9935	6.60183	15.39
100	Up	One Year	Limestone	326	32.3679	4.7156	27.65
100	Up	One Year	PVC	575	6.27174
100	Up	One Year	PVC	525	20.7958
100	Up	One Year	PVC	502	12.0059
100	Up	One Year	PVC	563	18.4003
100	Up	One Year	PVC	579	12.8736
100	Up	One Year	PVC	604	10.346
250	Down	Summer	Limestone	332	8.29032	3.31613	4.97
250	Down	Summer	Limestone	391	0	8.29032	-8.29
250	Down	Summer	Limestone	452	10.1639	4.97419	5.19
250	Down	Summer	Limestone	381	8.52245	8.29032	0.23
250	Down	Summer	Limestone	420	6.682	0	6.68
250	Down	Summer	Limestone	476	8.29032	14.9226	-6.63
250	Down	Summer	PVC	580	3.81355
250	Down	Summer	PVC	441	4.74206
250	Down	Summer	PVC	437	3.20006
250	Down	Summer	PVC	435	3.54826
250	Down	Summer	PVC	418	0.0497419
250	Down	Summer	PVC	420	3.66432
250	Up	Summer	Limestone	455	13.2645	1.65806	11.61
250	Up	Summer	Limestone	373	9.94839	3.31613	6.63
250	Up	Summer	Limestone	449	9.94839	1.65806	8.29
250	Up	Summer	Limestone	493	9.94839	4.97419	4.97
250	Up	Summer	Limestone	419	8.29032	0	8.29
250	Up	Summer	Limestone	489	11.9215	0	11.92
250	Up	Summer	PVC	494	0.116065
250	Up	Summer	PVC	372	0.497419
250	Up	Summer	PVC	445	1.14406
250	Up	Summer	PVC	474	4.39387
250	Up	Summer	PVC	520	0.414516
250	Up	Summer	PVC	419	0.447677
250	Down	Winter	Limestone	196	4.28333	2.14167	2.14
250	Down	Winter	Limestone	170	4.54033	0	4.54
250	Down	Winter	Limestone	304	12.9143	0	12.91
250	Down	Winter	Limestone	492	8.82367	0	8.82
250	Down	Winter	Limestone	400	15.3343	0	15.33
250	Down	Winter	Limestone	408	4.28333	0	4.28
250	Down	Winter	PVC	451	31.1398
250	Down	Winter	PVC	552	4.51892
250	Down	Winter	PVC	382	3.36242
250	Down	Winter	PVC	360	2.48433
250	Down	Winter	PVC	355	1.799
250	Down	Winter	PVC	583	2.22733
250	Up	Winter	Limestone	168	17.2833	0	17.2833
250	Up	Winter	Limestone	159	17.1762	0	17.1762
250	Up	Winter	Limestone	464	11.1153	6.425	4.69
250	Up	Winter	Limestone	398	15.0773	0	15.0773
250	Up	Winter	Limestone	458	17.1762	2.14167	15.03
250	Up	Winter	Limestone	240	10.7298	0	10.7298
250	Up	Winter	PVC	358	0
250	Up	Winter	PVC	457	0.235583
250	Up	Winter	PVC	543	0.771
250	Up	Winter	PVC	356	0
250	Up	Winter	PVC	359	0
250	Up	Winter	PVC	361	0
250	Down	One Year	Limestone	488	7.32804	0.943119	6.38
250	Down	One Year	Limestone	433	6.22459	0.943119	5.28
250	Down	One Year	Limestone	512	10.629	0	10.63
250	Down	One Year	Limestone	513	9.43119	0	9.4312
250	Down	One Year	Limestone	507	8.85589	1.88624	6.97
250	Down	One Year	Limestone	478	6.40378	3.77248	2.63
250	Down	One Year	PVC	335	3.19717
250	Down	One Year	PVC	399	0.462128
250	Down	One Year	PVC	371	1.59387
250	Down	One Year	PVC	344	1.3298
250	Down	One Year	PVC	336	0.971413
250	Down	One Year	PVC	515	0.367817
250	Up	One Year	Limestone	477	5.67758	0	7.56
250	Up	One Year	Limestone	516	4.8665	1.88624	2.98
250	Up	One Year	Limestone	450	9.58209	0	14.3
250	Up	One Year	Limestone	491	8.78044	1.88624	6.89
250	Up	One Year	Limestone	394	11.4589	1.88624	9.57
250	Up	One Year	Limestone	514	10.4026	6.60183	3.8
250	Up	One Year	PVC	566	1.05629
250	Up	One Year	PVC	398	1.16947
250	Up	One Year	PVC	576	0.622459
250	Up	One Year	PVC	531	0.754495
250	Up	One Year	PVC	528	1.23549
250	Up	One Year	PVC	519	0.782789
